# Supplementary material for: Crystal structure of bis­(azido-κN)bis[2,5-bis(pyridin-2-yl)-1,3,4-thia­diazole-κ2 N 2,N 3]cobalt(II)
Source: Acta Crystallogr E Crystallogr Commun. 2015 Apr 9;71(Pt 5):452–4. doi: 10.1107/S2056989015006544 (PMC4420119; doi:10.1107/S2056989015006544)
Supplement: Supplementary file 1 [file e-71-00452-sup1.cif]

##############################################################################
#                                                                            #
# This CIF contains the data in a paper accepted for publication in          #
# Acta Crystallographica Section E. It conforms to the requirements of       #
# Notes for Authors for Acta Crystallographica Section E, and has been       #
# peer reviewed under the auspices of the IUCr Commission on Journals.       #
#                                                                            #
# Full details of the Crystallographic Information File format               #
# are given in the paper "The Crystallographic Information File (CIF):       #
# a New Standard Archive File for Crystallography" by S. R. Hall, F. H.      #
# Allen and I. D. Brown [Acta Cryst. (1991), A47, 655-685].                  #
#                                                                            #
# The current version of the core CIF dictionary is obtainable from          #
# ftp://ftp.iucr.org/pub/cif_core.dic.                                       #
#                                                                            #
# Software is freely available for graphical display of the structure(s)     #
# in this CIF. For information consult the CIF software page                 #
# http://www.iucr.org/resources/cif/software.                                #
#                                                                            #
# This file may be used for bona fide research purposes within the           #
# scientific community so long as proper attribution is given to the journal # 
# article from which it was obtained.                                        #
#                                                                            #
##############################################################################
data_I
_database_code_depnum_ccdc_archive 'CCDC 1057234'
_audit_creation_method     SHELXL-97
_journal_date_recd_electronic     2015-03-19
_journal_date_accepted     2015-03-31
_journal_name_full     'Acta Crystallographica, Section E'
_journal_year     2015
_journal_volume     71
_journal_issue      5
_journal_page_first     452
_journal_page_last     454
_journal_paper_category     GM
_journal_paper_doi     10.1107/S2056989015006544
_journal_coeditor_code     RZ5153
_publ_contact_author_name     'Salaheddine Guesmi'
_publ_contact_author_address
;
Laboratoire de Chimie de Coordination et d'Analytique (LCCA), Facult\'e des
Sciences, Universit\'e Chouaib Doukkali, BP 20, M-24000 El Jadida, Morocco
;
_publ_contact_author_email     'salaheddine_guesmi@yahoo.fr'
_publ_contact_author_fax     '212 537 77 54 40'
_publ_contact_author_phone     '212 537 77 54 40'
_publ_section_title
;\
Crystal structure of
bis(azido-\k<i>N</i>)bis[2,5-bis(pyridin-2-yl)-1,3,4-thiadiazole-\
\k^2^<i>N</i>^2^,<i>N</i>^3^]cobalt(II)
;
loop_
    _publ_author_name
    _publ_author_address
    'Laachir, Abdelhakim'
;
Laboratoire de Chimie de Coordination et d'Analytique (LCCA),
Facult\'e des Sciences, Universit\'e Chouaib Doukkali, BP 20,
M-24000 El Jadida, Morocco
;
    'Bentiss, Fouad'
;
Laboratoire de Catalyse et de Corrosion de Mat\'eriaux (LCCM),
Facult\'e des Sciences, Universit\'e Chouaib Doukkali, BP 20,
M-24000 El Jadida, Morocco
;
    'Guesmi, Salaheddine'
;
Laboratoire de Chimie de Coordination et d'Analytique (LCCA),
Facult\'e des Sciences, Universit\'e Chouaib Doukkali, BP 20,
M-24000 El Jadida, Morocco
;
    'Saadi, Mohamed'
;
Laboratoire de Chimie du Solide Appliqu\'ee,
Facult\'e des Sciences, Universit\'e Mohammed V
Avenue Ibn Battouta, BP 1014, Rabat, Morocco
;
    'El Ammari, Lahcen'
;
Laboratoire de Chimie du Solide Appliqu\'ee,
Facult\'e des Sciences, Universit\'e Mohammed V
Avenue Ibn Battouta, BP 1014, Rabat, Morocco
;
_publ_section_synopsis
;
The structure of the title compound is isotypic with that of the analogous
nickel(II) complex, in which the CoN~6~ core shows an axially weakly
compressed octahedral geometry as opposed to the almost regular geometry
exhibited by the NiN~6~ octahedron.
;
_chemical_name_systematic
;\
Bis(azido-\k<i>N</i>)bis[2,5-bis(pyridin-2-yl)-1,3,4-thiadiazole-\
\k^2^<i>N</i>^2^,<i>N</i>^3^]cobalt(II)
;
_chemical_name_common     ?
_chemical_formula_moiety     'C24 H16 Co N14 S2'
_chemical_formula_sum     'C24 H16 Co N14 S2'
_chemical_formula_iupac     '[Co (N3)2 (C12 H8 N4 S)2]'
_chemical_formula_weight     623.56
_chemical_melting_point     ?
_symmetry_cell_setting     monoclinic
_symmetry_space_group_name_H-M     'P 21/c '
_symmetry_space_group_name_Hall     '-P 2ybc '
loop_
    _symmetry_equiv_pos_as_xyz
    'x, y, z'
    '-x, y+1/2, -z+1/2'
    '-x, -y, -z'
    'x, -y-1/2, z-1/2'
_cell_length_a     7.8004(3)
_cell_length_b     8.2439(3)
_cell_length_c     20.3222(8)
_cell_angle_alpha     90.00
_cell_angle_beta     92.910(2)
_cell_angle_gamma     90.00
_cell_volume     1305.15(9)
_cell_formula_units_Z     2
_cell_measurement_reflns_used     3667
_cell_measurement_theta_min     2.61
_cell_measurement_theta_max     29.57
_cell_measurement_temperature     296(2)
_exptl_crystal_description     'block'
_exptl_crystal_colour     red
_exptl_crystal_size_max     0.39
_exptl_crystal_size_mid     0.31
_exptl_crystal_size_min     0.18
_exptl_crystal_density_diffrn     1.587
_exptl_crystal_density_meas     ?
_exptl_crystal_density_method     'not measured'
_exptl_crystal_F_000     634
_exptl_absorpt_coefficient_mu     0.863
_exptl_absorpt_correction_type     multi-scan
_exptl_absorpt_process_details
;
(SADABS; Bruker, 2009)
;
_exptl_absorpt_correction_T_min     0.6396
_exptl_absorpt_correction_T_max     0.7471
_exptl_special_details     ?
_diffrn_ambient_temperature     296(2)
_diffrn_radiation_type     MoK\a
_diffrn_radiation_wavelength     0.71073
_diffrn_radiation_source     'fine-focus sealed tube'
_diffrn_radiation_monochromator     graphite
_diffrn_measurement_device_type     'Bruker APEXII CCD'
_diffrn_measurement_method     '\f and \w scans'
_diffrn_reflns_number     27415
_diffrn_reflns_av_R_equivalents     0.0434
_diffrn_reflns_av_sigmaI/netI     0.0287
_diffrn_reflns_theta_min     2.61
_diffrn_reflns_theta_max     29.57
_diffrn_reflns_theta_full     29.57
_diffrn_measured_fraction_theta_max     0.999
_diffrn_measured_fraction_theta_full     0.999
_diffrn_reflns_limit_h_min     -8
_diffrn_reflns_limit_h_max     10
_diffrn_reflns_limit_k_min     -11
_diffrn_reflns_limit_k_max     11
_diffrn_reflns_limit_l_min     -28
_diffrn_reflns_limit_l_max     28
_refine_special_details
;
Refinement of <i>F</i>^2^ against all reflections. The weighted <i>R</i>-factor
<i>wR</i> and goodness of fit <i>S</i> are based on <i>F</i>^2^, conventional
<i>R</i>-factors <i>R</i> are based on <i>F</i>, with <i>F</i> set to zero for
negative <i>F</i>^2^. The threshold expression of <i>F</i>^2^ >
\s(<i>F</i>^2^) is used only for calculating <i>R</i>-factors(gt) <i>etc</i>.
and is not relevant to the choice of reflections for refinement.
<i>R</i>-factors based on <i>F</i>^2^ are statistically about twice as large
as those based on <i>F</i>, and <i>R</i>- factors based on all data will be
even larger.
;
_reflns_number_total     3667
_reflns_number_gt     2884
_reflns_threshold_expression     I>2sigma(I)
_refine_ls_structure_factor_coef     Fsqd
_refine_ls_matrix_type     full
_refine_ls_R_factor_all     0.0518
_refine_ls_R_factor_gt     0.0346
_refine_ls_wR_factor_gt     0.0800
_refine_ls_wR_factor_ref     0.0884
_refine_ls_goodness_of_fit_ref     1.033
_refine_ls_restrained_S_all     1.033
_refine_ls_number_reflns     3667
_refine_ls_number_parameters     187
_refine_ls_number_restraints     0
_refine_ls_hydrogen_treatment     constr
_refine_ls_weighting_scheme     calc
_refine_ls_weighting_details
         'calc w=1/[\s^2^(Fo^2^)+(0.0381P)^2^+0.5683P] where P=(Fo^2^+2Fc^2^)/3'
_atom_sites_solution_hydrogens     geom
_atom_sites_solution_primary     direct
_atom_sites_solution_secondary     difmap
_refine_ls_shift/su_max     0.000
_refine_ls_shift/su_mean     0.000
_refine_diff_density_max     0.696
_refine_diff_density_min     -0.262
_refine_ls_extinction_method     none
_refine_ls_extinction_coef     ?
loop_
    _atom_type_symbol
    _atom_type_description
    _atom_type_scat_dispersion_real
    _atom_type_scat_dispersion_imag
    _atom_type_scat_source
    'C' 'C' 0.0033 0.0016
                         'International Tables Vol C Tables 4.2.6.8 and 6.1.1.4'
    'H' 'H' 0.0000 0.0000
                         'International Tables Vol C Tables 4.2.6.8 and 6.1.1.4'
    'N' 'N' 0.0061 0.0033
                         'International Tables Vol C Tables 4.2.6.8 and 6.1.1.4'
    'S' 'S' 0.1246 0.1234
                         'International Tables Vol C Tables 4.2.6.8 and 6.1.1.4'
    'Co' 'Co' 0.3494 0.9721
                         'International Tables Vol C Tables 4.2.6.8 and 6.1.1.4'
_computing_data_collection
;
APEX2 (Bruker, 2009)
;
_computing_cell_refinement
;
SAINT (Bruker, 2009)
;
_computing_data_reduction
;
SAINT (Bruker, 2009)
;
_computing_structure_solution
;
SHELXS97 (Sheldrick, 2008)
;
_computing_structure_refinement
;
SHELXL97 (Sheldrick, 2008)
;
_computing_molecular_graphics
;
ORTEP-3 for Windows (Farrugia, 2012)
;
_computing_publication_material
;
WinGX (Farrugia, 2012)
;
loop_
    _atom_site_type_symbol
    _atom_site_label
    _atom_site_fract_x
    _atom_site_fract_y
    _atom_site_fract_z
    _atom_site_U_iso_or_equiv
    _atom_site_adp_type
    _atom_site_calc_flag
    _atom_site_refinement_flags
    _atom_site_occupancy
    _atom_site_symmetry_multiplicity
    _atom_site_disorder_assembly
    _atom_site_disorder_group
    C C1 0.7907(3) 0.4986(3) 0.07266(12) 0.0486(5) Uani d . 1 1 . .
    H H1 0.8731 0.5035 0.0412 0.058 Uiso calc R 1 1 . .
    C C2 0.8166(3) 0.5770(3) 0.13200(13) 0.0540(6) Uani d . 1 1 . .
    H H2 0.9169 0.6353 0.1416 0.065 Uiso calc R 1 1 . .
    C C3 0.6910(3) 0.5672(3) 0.17662(13) 0.0568(6) Uani d . 1 1 . .
    H H3 0.7097 0.6203 0.2167 0.068 Uiso calc R 1 1 . .
    N N1 0.5445(2) 0.4873(2) 0.16646(9) 0.0448(4) Uani d . 1 1 . .
    C C5 0.5212(2) 0.4114(2) 0.10851(9) 0.0316(4) Uani d . 1 1 . .
    C C6 0.3585(2) 0.3225(2) 0.10077(8) 0.0298(4) Uani d . 1 1 . .
    C C7 0.0891(2) 0.1991(2) 0.11550(8) 0.0285(3) Uani d . 1 1 . .
    C C8 -0.0761(2) 0.1314(2) 0.13257(8) 0.0276(3) Uani d . 1 1 . .
    C C9 -0.1510(2) 0.1627(2) 0.19143(8) 0.0338(4) Uani d . 1 1 . .
    H H9 -0.0963 0.2283 0.2233 0.041 Uiso calc R 1 1 . .
    C C10 -0.3087(2) 0.0943(2) 0.20186(9) 0.0369(4) Uani d . 1 1 . .
    H H10 -0.3623 0.1133 0.2410 0.044 Uiso calc R 1 1 . .
    C C11 -0.3856(2) -0.0022(2) 0.15379(10) 0.0382(4) Uani d . 1 1 . .
    H H11 -0.4920 -0.0493 0.1599 0.046 Uiso calc R 1 1 . .
    C C12 -0.3022(2) -0.0285(2) 0.09601(9) 0.0348(4) Uani d . 1 1 . .
    H H12 -0.3547 -0.0941 0.0637 0.042 Uiso calc R 1 1 . .
    C C4 0.6406(2) 0.4123(2) 0.06039(10) 0.0383(4) Uani d . 1 1 . .
    H H4 0.6204 0.3565 0.0210 0.046 Uiso calc R 1 1 . .
    N N2 0.30958(18) 0.23430(19) 0.05046(7) 0.0314(3) Uani d . 1 1 . .
    N N3 0.15296(18) 0.16405(19) 0.05884(7) 0.0307(3) Uani d . 1 1 . .
    N N4 -0.14945(18) 0.03680(18) 0.08497(7) 0.0285(3) Uani d . 1 1 . .
    N N5 0.1294(2) -0.1959(2) 0.04761(8) 0.0425(4) Uani d . 1 1 . .
    N N6 0.1687(2) -0.1872(2) 0.10472(8) 0.0394(4) Uani d . 1 1 . .
    N N7 0.2046(3) -0.1805(3) 0.16093(9) 0.0650(6) Uani d . 1 1 . .
    S S1 0.21579(6) 0.32700(6) 0.16328(2) 0.03604(12) Uani d . 1 1 . .
    Co Co1 0.0000 0.0000 0.0000 0.02677(10) Uani d S 1 2 . .
loop_
    _atom_site_aniso_label
    _atom_site_aniso_U_11
    _atom_site_aniso_U_22
    _atom_site_aniso_U_33
    _atom_site_aniso_U_12
    _atom_site_aniso_U_13
    _atom_site_aniso_U_23
    C1 0.0316(10) 0.0552(13) 0.0600(14) -0.0009(10) 0.0134(9) 0.0183(11)
    C2 0.0366(11) 0.0422(12) 0.0829(17) -0.0157(10) 0.0016(11) 0.0003(12)
    C3 0.0475(13) 0.0543(14) 0.0687(15) -0.0162(11) 0.0041(11) -0.0261(12)
    N1 0.0358(9) 0.0484(10) 0.0508(10) -0.0103(8) 0.0086(8) -0.0184(8)
    C5 0.0270(8) 0.0304(9) 0.0371(9) -0.0022(7) 0.0009(7) 0.0008(7)
    C6 0.0269(8) 0.0349(9) 0.0278(8) -0.0020(7) 0.0028(7) 0.0002(7)
    C7 0.0292(8) 0.0349(9) 0.0213(7) -0.0025(7) 0.0004(6) -0.0024(6)
    C8 0.0277(8) 0.0330(9) 0.0223(7) -0.0009(7) 0.0028(6) 0.0013(6)
    C9 0.0368(9) 0.0432(10) 0.0216(8) -0.0008(8) 0.0040(7) -0.0026(7)
    C10 0.0371(9) 0.0468(11) 0.0280(9) 0.0032(9) 0.0118(7) 0.0033(8)
    C11 0.0308(9) 0.0445(11) 0.0403(10) -0.0032(8) 0.0112(8) 0.0055(8)
    C12 0.0310(9) 0.0393(10) 0.0342(9) -0.0060(8) 0.0042(7) -0.0026(7)
    C4 0.0353(9) 0.0443(11) 0.0355(10) 0.0012(8) 0.0029(8) 0.0038(8)
    N2 0.0284(7) 0.0407(8) 0.0252(7) -0.0078(6) 0.0032(6) -0.0028(6)
    N3 0.0281(7) 0.0411(8) 0.0229(7) -0.0064(6) 0.0028(6) -0.0027(6)
    N4 0.0283(7) 0.0340(7) 0.0235(7) -0.0032(6) 0.0034(6) -0.0012(6)
    N5 0.0489(10) 0.0472(10) 0.0316(8) 0.0043(8) 0.0037(7) 0.0004(7)
    N6 0.0301(8) 0.0476(10) 0.0404(9) -0.0064(7) 0.0010(7) 0.0125(7)
    N7 0.0610(13) 0.0935(17) 0.0391(10) -0.0169(12) -0.0125(9) 0.0198(10)
    S1 0.0322(2) 0.0481(3) 0.0282(2) -0.0092(2) 0.00487(17) -0.01202(19)
    Co1 0.02599(16) 0.03633(19) 0.01818(15) -0.00561(14) 0.00290(11)
                                                                    -0.00329(13)
_geom_special_details
;
All e.s.d.'s (except the e.s.d. in the dihedral angle between two l.s. planes)
are estimated using the full covariance matrix. The cell e.s.d.'s are taken
into account individually in the estimation of e.s.d.'s in distances, angles
and torsion angles; correlations between e.s.d.'s in cell parameters are only
used when they are defined by crystal symmetry. An approximate (isotropic)
treatment of cell e.s.d.'s is used for estimating e.s.d.'s involving l.s.
planes.
;
loop_
    _geom_bond_atom_site_label_1
    _geom_bond_atom_site_label_2
    _geom_bond_site_symmetry_2
    _geom_bond_distance
    _geom_bond_publ_flag
    C1 C2 . 1.374(3) ?
    C1 C4 . 1.382(3) ?
    C1 H1 . 0.9300 ?
    C2 C3 . 1.371(3) ?
    C2 H2 . 0.9300 ?
    C3 N1 . 1.326(3) ?
    C3 H3 . 0.9300 ?
    N1 C5 . 1.338(2) ?
    C5 C4 . 1.384(3) ?
    C5 C6 . 1.467(2) ?
    C6 N2 . 1.297(2) ?
    C6 S1 . 1.7317(16) ?
    C7 N3 . 1.310(2) ?
    C7 C8 . 1.462(2) ?
    C7 S1 . 1.7128(17) ?
    C8 N4 . 1.347(2) ?
    C8 C9 . 1.382(2) ?
    C9 C10 . 1.380(3) ?
    C9 H9 . 0.9300 ?
    C10 C11 . 1.374(3) ?
    C10 H10 . 0.9300 ?
    C11 C12 . 1.388(3) ?
    C11 H11 . 0.9300 ?
    C12 N4 . 1.337(2) ?
    C12 H12 . 0.9300 ?
    C4 H4 . 0.9300 ?
    N2 N3 . 1.3704(19) ?
    N3 Co1 . 2.1301(14) ?
    N4 Co1 . 2.1535(14) ?
    N5 N6 . 1.187(2) ?
    N5 Co1 . 2.1132(17) ?
    N6 N7 . 1.164(2) ?
    Co1 N5 3 2.1132(17) ?
    Co1 N3 3 2.1301(14) ?
    Co1 N4 3 2.1535(14) ?
loop_
    _geom_angle_atom_site_label_1
    _geom_angle_atom_site_label_2
    _geom_angle_atom_site_label_3
    _geom_angle_site_symmetry_1
    _geom_angle_site_symmetry_3
    _geom_angle
    _geom_angle_publ_flag
    C2 C1 C4 . . 119.10(19) ?
    C2 C1 H1 . . 120.5 ?
    C4 C1 H1 . . 120.5 ?
    C3 C2 C1 . . 118.31(19) ?
    C3 C2 H2 . . 120.8 ?
    C1 C2 H2 . . 120.8 ?
    N1 C3 C2 . . 124.4(2) ?
    N1 C3 H3 . . 117.8 ?
    C2 C3 H3 . . 117.8 ?
    C3 N1 C5 . . 116.54(18) ?
    N1 C5 C4 . . 123.60(17) ?
    N1 C5 C6 . . 113.95(15) ?
    C4 C5 C6 . . 122.44(17) ?
    N2 C6 C5 . . 125.69(15) ?
    N2 C6 S1 . . 114.57(12) ?
    C5 C6 S1 . . 119.72(13) ?
    N3 C7 C8 . . 120.22(15) ?
    N3 C7 S1 . . 113.57(13) ?
    C8 C7 S1 . . 126.20(12) ?
    N4 C8 C9 . . 123.13(16) ?
    N4 C8 C7 . . 113.46(14) ?
    C9 C8 C7 . . 123.40(16) ?
    C10 C9 C8 . . 118.44(17) ?
    C10 C9 H9 . . 120.8 ?
    C8 C9 H9 . . 120.8 ?
    C11 C10 C9 . . 119.22(16) ?
    C11 C10 H10 . . 120.4 ?
    C9 C10 H10 . . 120.4 ?
    C10 C11 C12 . . 119.01(17) ?
    C10 C11 H11 . . 120.5 ?
    C12 C11 H11 . . 120.5 ?
    N4 C12 C11 . . 122.64(17) ?
    N4 C12 H12 . . 118.7 ?
    C11 C12 H12 . . 118.7 ?
    C1 C4 C5 . . 118.00(19) ?
    C1 C4 H4 . . 121.0 ?
    C5 C4 H4 . . 121.0 ?
    C6 N2 N3 . . 111.59(13) ?
    C7 N3 N2 . . 113.40(14) ?
    C7 N3 Co1 . . 113.97(11) ?
    N2 N3 Co1 . . 132.53(10) ?
    C12 N4 C8 . . 117.54(15) ?
    C12 N4 Co1 . . 126.96(12) ?
    C8 N4 Co1 . . 115.44(11) ?
    N6 N5 Co1 . . 119.66(14) ?
    N7 N6 N5 . . 178.7(2) ?
    C7 S1 C6 . . 86.85(8) ?
    N5 Co1 N5 . 3 180.0 ?
    N5 Co1 N3 . 3 90.73(6) ?
    N5 Co1 N3 3 3 89.27(6) ?
    N5 Co1 N3 . . 89.27(6) ?
    N5 Co1 N3 3 . 90.73(6) ?
    N3 Co1 N3 3 . 180.0 ?
    N5 Co1 N4 . . 90.35(6) ?
    N5 Co1 N4 3 . 89.65(6) ?
    N3 Co1 N4 3 . 103.24(5) ?
    N3 Co1 N4 . . 76.76(5) ?
    N5 Co1 N4 . 3 89.65(6) ?
    N5 Co1 N4 3 3 90.34(6) ?
    N3 Co1 N4 3 3 76.76(5) ?
    N3 Co1 N4 . 3 103.24(5) ?
    N4 Co1 N4 . 3 180.0 ?
loop_
    _geom_hbond_atom_site_label_D
    _geom_hbond_atom_site_label_H
    _geom_hbond_atom_site_label_A
    _geom_hbond_site_symmetry_A
    _geom_hbond_distance_DH
    _geom_hbond_distance_HA
    _geom_hbond_distance_DA
    _geom_hbond_angle_DHA
    C2 H2 N6 1_665 0.93 2.59 3.432(3) 150.7
    C11 H11 N7 1_455 0.93 2.60 3.528(3) 172.8
    C10 H10 N1 2_545 0.93 2.63 3.438(2) 145.9
_iucr_refine_instructions_details
;
TITL EL14_D242_DRX7_ALA9 in P2(1)/c
CELL  0.71073   7.8004   8.2439  20.3222   90.000   92.910   90.000
ZERR     2.00   0.0003   0.0003   0.0008    0.000    0.002    0.000
LATT   1
SYMM  - X, 1/2 + Y, 1/2 - Z
SFAC  C    H    N    S    CO
UNIT  48   32   28   4    2
MERG   2
OMIT     0   0   2
OMIT    -2   2   4
SHEL  50 0.72
HTAB C2 N6_$1
HTAB C11 N7_$2
HTAB C10 N1_$3
eqiv $1 1+x, 1+y, z
eqiv $2 x-1, y, z
eqiv $3 -x, y-1/2, 1/2-z
FMAP   2
PLAN   10
ACTA
BOND
BOND   $H
L.S.  10
TEMP    23.00
WGHT    0.038100    0.568300
FVAR       0.42373
C1    1    0.790707    0.498596    0.072662    11.00000    0.03156    0.05519 =
         0.06003    0.01830    0.01339   -0.00088
AFIX  43
H1    2    0.873059    0.503513    0.041197    11.00000   -1.20000
AFIX   0
C2    1    0.816635    0.577047    0.132000    11.00000    0.03656    0.04222 =
         0.08293    0.00030    0.00164   -0.01567
AFIX  43
H2    2    0.916874    0.635305    0.141647    11.00000   -1.20000
AFIX   0
C3    1    0.690964    0.567241    0.176616    11.00000    0.04753    0.05426 =
         0.06868   -0.02614    0.00414   -0.01616
AFIX  43
H3    2    0.709711    0.620276    0.216727    11.00000   -1.20000
AFIX   0
N1    3    0.544498    0.487272    0.166459    11.00000    0.03583    0.04841 =
         0.05078   -0.01838    0.00864   -0.01034
C5    1    0.521219    0.411416    0.108509    11.00000    0.02703    0.03044 =
         0.03713    0.00085    0.00090   -0.00220
C6    1    0.358542    0.322540    0.100773    11.00000    0.02689    0.03487 =
         0.02777    0.00023    0.00280   -0.00199
C7    1    0.089093    0.199105    0.115505    11.00000    0.02918    0.03492 =
         0.02129   -0.00245    0.00041   -0.00255
C8    1   -0.076060    0.131400    0.132570    11.00000    0.02769    0.03304 =
         0.02233    0.00133    0.00281   -0.00088
C9    1   -0.150958    0.162711    0.191429    11.00000    0.03684    0.04324 =
         0.02157   -0.00265    0.00396   -0.00080
AFIX  43
H9    2   -0.096311    0.228341    0.223261    11.00000   -1.20000
AFIX   0
C10   1   -0.308705    0.094320    0.201860    11.00000    0.03706    0.04677 =
         0.02796    0.00330    0.01180    0.00315
AFIX  43
H10   2   -0.362346    0.113339    0.240963    11.00000   -1.20000
AFIX   0
C11   1   -0.385641   -0.002236    0.153791    11.00000    0.03078    0.04453 =
         0.04029    0.00555    0.01115   -0.00316
AFIX  43
H11   2   -0.492014   -0.049315    0.159887    11.00000   -1.20000
AFIX   0
C12   1   -0.302228   -0.028450    0.096007    11.00000    0.03101    0.03933 =
         0.03419   -0.00260    0.00421   -0.00597
AFIX  43
H12   2   -0.354739   -0.094052    0.063666    11.00000   -1.20000
AFIX   0
C4    1    0.640618    0.412314    0.060387    11.00000    0.03535    0.04430 =
         0.03546    0.00378    0.00289    0.00123
AFIX  43
H4    2    0.620418    0.356521    0.020980    11.00000   -1.20000
AFIX   0
N2    3    0.309578    0.234305    0.050457    11.00000    0.02839    0.04075 =
         0.02523   -0.00282    0.00317   -0.00777
N3    3    0.152963    0.164047    0.058837    11.00000    0.02809    0.04115 =
         0.02292   -0.00268    0.00284   -0.00635
N4    3   -0.149454    0.036804    0.084974    11.00000    0.02826    0.03404 =
         0.02355   -0.00122    0.00337   -0.00315
N5    3    0.129441   -0.195929    0.047614    11.00000    0.04890    0.04725 =
         0.03164    0.00042    0.00373    0.00433
N6    3    0.168680   -0.187211    0.104718    11.00000    0.03014    0.04758 =
         0.04042    0.01247    0.00099   -0.00635
N7    3    0.204556   -0.180525    0.160929    11.00000    0.06100    0.09345 =
         0.03915    0.01980   -0.01253   -0.01695
S1    4    0.215787    0.326998    0.163284    11.00000    0.03224    0.04808 =
         0.02815   -0.01202    0.00487   -0.00924
CO1   5    0.000000    0.000000    0.000000    10.50000    0.02599    0.03633 =
         0.01818   -0.00329    0.00290   -0.00561
HKLF 4
REM  EL14_D242_DRX7_ALA9 in P2(1)/c
REM R1 =  0.0346 for   2884 Fo > 4sig(Fo)  and  0.0518 for all   3667 data
REM    187 parameters refined using      0 restraints
END
WGHT      0.0382      0.5664
REM Highest difference peak  0.696,  deepest hole -0.262,  1-sigma level  0.058
Q1    1  -0.5210 -0.2089  0.0346  11.00000  0.05    0.70
Q2    1   0.4438  0.3621  0.1021  11.00000  0.05    0.34
Q3    1   0.0039  0.1578  0.1287  11.00000  0.05    0.34
Q4    1  -0.2155  0.0085  0.0941  11.00000  0.05    0.33
Q5    1   0.5767  0.4424  0.0805  11.00000  0.05    0.29
Q6    1  -0.1098  0.1363  0.1621  11.00000  0.05    0.29
Q7    1   0.6198  0.4032  0.0391  11.00000  0.05    0.29
Q8    1   0.3058  0.3254  0.1299  11.00000  0.05    0.29
Q9    1  -0.3273 -0.0118  0.1268  11.00000  0.05    0.29
Q10   1  -0.1306  0.0383  0.0528  11.00000  0.05    0.28
;
