# Supplementary material for: Crystal structure of bis­(azido-κN)bis[2,5-bis(pyridin-2-yl)-1,3,4-thia­diazole-κ2 N 2,N 3]cobalt(II)
Source: Acta Crystallogr E Crystallogr Commun. 2015 Apr 9;71(Pt 5):452–4. doi: 10.1107/S2056989015006544 (PMC4420119; doi:10.1107/S2056989015006544)
Supplement: Supplementary file 2 [file e-71-00452-Isup2.hkl]

# 
# h,k,l, Fc-squared, Fo-squared, sigma(Fo-squared) and status flag 
# 
data_I
_shelx_title ' EL14_D242_DRX7_ALA9 in P2(1)/c' 
_shelx_refln_list_code          4 
_shelx_F_calc_maximum      223.37 
_exptl_crystal_F_000       634.00 
_reflns_d_resolution_high  0.7201 
 
loop_ 
 _symmetry_equiv_pos_as_xyz 
 'x, y, z' 
 '-x, y+1/2, -z+1/2' 
 '-x, -y, -z' 
 'x, -y-1/2, z-1/2' 
 
_cell_length_a     7.8004 
_cell_length_b     8.2439 
_cell_length_c    20.3222 
_cell_angle_alpha  90.000 
_cell_angle_beta   92.910 
_cell_angle_gamma  90.000 
 
_shelx_F_squared_multiplier     1.000 
 
loop_ 
 _refln_index_h 
 _refln_index_k 
 _refln_index_l 
 _refln_F_squared_calc 
 _refln_F_squared_meas 
 _refln_F_squared_sigma 
 _refln_observed_status 
   1   0   0     5191.05     4521.93    331.90 o 
   2   0   0     7012.12     6862.23    155.17 o 
   3   0   0     1134.19     1211.85     45.67 o 
   4   0   0       14.31       24.51      8.35 o 
   5   0   0     1086.37      951.74     42.33 o 
   6   0   0     2991.11     3059.92     46.25 o 
   7   0   0        3.71       -2.98      2.98 o 
   8   0   0        2.02        5.03      4.66 o 
   9   0   0      220.17      239.49     16.62 o 
  10   0   0      189.46      202.11     22.64 o 
   1   1   0      859.04      770.63      6.24 o 
   2   1   0     1298.55     1470.18     18.72 o 
   3   1   0     1618.28     1684.16     22.08 o 
   4   1   0      141.74      178.86      4.75 o 
   5   1   0      143.73      125.95      6.36 o 
   6   1   0      282.35      281.23      7.39 o 
   7   1   0        8.12        4.71      3.49 o 
   8   1   0      224.46      217.18      9.11 o 
   9   1   0       71.15       82.27      8.06 o 
  10   1   0       64.22       62.74      7.89 o 
   0   2   0     2165.60     2153.22     25.43 o 
   1   2   0      976.38      956.58      9.90 o 
   2   2   0     5338.09     5406.52     47.99 o 
   3   2   0     2743.29     2730.54     29.08 o 
   4   2   0     1453.71     1447.36     17.25 o 
   5   2   0      464.67      507.07      8.92 o 
   6   2   0      768.09      722.65     14.99 o 
   7   2   0      700.99      686.00     12.04 o 
   8   2   0      144.00      131.28      5.27 o 
   9   2   0       13.38       13.01      6.73 o 
  10   2   0       69.95       69.37      7.84 o 
   1   3   0      250.99      256.62      3.96 o 
   2   3   0      619.91      663.16      7.89 o 
   3   3   0      404.50      486.34      7.50 o 
   4   3   0      320.28      338.38      6.07 o 
   5   3   0       39.90       36.60      3.19 o 
   6   3   0       14.01       16.28      3.22 o 
   7   3   0        0.59       -3.59      3.59 o 
   8   3   0       63.54       72.25      5.70 o 
   9   3   0       27.92       36.67      6.75 o 
  10   3   0        0.01        1.86      7.64 o 
   0   4   0     1002.33     1047.16     15.58 o 
   1   4   0      251.91      217.28      3.66 o 
   2   4   0     1129.88     1089.77     13.10 o 
   3   4   0     1279.41     1242.64     13.11 o 
   4   4   0      694.34      692.12     14.63 o 
   5   4   0      200.95      202.01      5.90 o 
   6   4   0      142.93      169.38      6.63 o 
   7   4   0      671.27      653.78     17.06 o 
   8   4   0      147.01      158.65      9.34 o 
   9   4   0       99.93       89.32      7.92 o 
  10   4   0       81.80       83.93      8.11 o 
   1   5   0       14.40       14.67      1.43 o 
   2   5   0       64.51       51.09      3.08 o 
   3   5   0        0.28        0.98      2.29 o 
   4   5   0      589.22      586.01      9.65 o 
   5   5   0        6.22       13.79      3.05 o 
   6   5   0      234.04      198.85     10.16 o 
   7   5   0        4.75        5.01      5.42 o 
   8   5   0       71.00       69.29     12.22 o 
   9   5   0       85.24       74.00      9.23 o 
   0   6   0     3833.50     3822.76     50.03 o 
   1   6   0     1771.62     1788.45     16.86 o 
   2   6   0       14.14       11.70      2.54 o 
   3   6   0      189.99      174.54      6.10 o 
   4   6   0       97.50       94.69      6.72 o 
   5   6   0     1482.77     1418.58     25.76 o 
   6   6   0       53.85       58.72      7.30 o 
   7   6   0       13.60       12.77      7.08 o 
   8   6   0      131.62      123.68     11.77 o 
   9   6   0      110.29      132.82     12.58 o 
   1   7   0      162.89      159.63      5.05 o 
   2   7   0      126.68      131.67      5.11 o 
   3   7   0       59.63       58.27      4.45 o 
   4   7   0       40.70       36.85      5.54 o 
   5   7   0       56.21       57.99      6.97 o 
   6   7   0       75.93       87.87      9.03 o 
   7   7   0       26.94       34.78      9.07 o 
   8   7   0      178.98      194.13     15.04 o 
   0   8   0       20.05       22.47      4.30 o 
   1   8   0       19.31       16.39      3.03 o 
   2   8   0      665.83      621.16     12.04 o 
   3   8   0      556.37      537.50     12.97 o 
   4   8   0      172.30      166.46     10.29 o 
   5   8   0       19.50       14.27      6.38 o 
   6   8   0        6.05        6.51      8.63 o 
   7   8   0       73.82       70.95     11.86 o 
   1   9   0        1.59        1.16      4.43 o 
   2   9   0       79.18       84.38      6.41 o 
   3   9   0       24.45       26.67      8.80 o 
   4   9   0        1.57        0.96      6.17 o 
   5   9   0       25.81       19.49      8.59 o 
   6   9   0       38.29       35.18     10.96 o 
   0  10   0      188.39      197.93     14.60 o 
   1  10   0        5.13       10.07      5.79 o 
   2  10   0      109.37      122.40     10.25 o 
   3  10   0       57.71       58.61      8.68 o 
   4  10   0       40.56       29.87      9.44 o 
   5  10   0       26.03       14.57      9.15 o 
   1  11   0       35.01       46.62      9.34 o 
   2  11   0       11.15        7.91     11.32 o 
   3  11   0        0.70        4.40      9.10 o 
 -10   1   1       11.31       15.63      6.85 o 
  -9   1   1       17.12       36.18      5.20 o 
  -8   1   1      118.86      133.69      5.75 o 
  -7   1   1     2494.01     2457.85     41.03 o 
  -6   1   1      186.74      216.22      6.87 o 
  -5   1   1      387.98      398.62      8.10 o 
  -4   1   1      231.05      319.80      7.46 o 
  -3   1   1     1918.41     1840.36     23.90 o 
  -2   1   1     2125.65     2090.77     21.85 o 
  -1   1   1     7696.51     8124.89     59.87 o 
   0   1   1     2913.52     3202.67     18.83 o 
   1   1   1    13554.00    14129.82    110.30 o 
   2   1   1     1194.12     1187.23     14.48 o 
   3   1   1     1313.66     1378.29     17.34 o 
   4   1   1      419.77      406.72      7.56 o 
   5   1   1        5.49        4.26      2.29 o 
   6   1   1     1180.62     1192.90     18.42 o 
   7   1   1      807.51      815.36     16.37 o 
   8   1   1      304.68      292.37     11.36 o 
   9   1   1        2.23       -1.89      5.58 o 
  10   1   1      102.67      114.77     13.91 o 
 -10   2   1        3.02       -0.10      5.69 o 
  -9   2   1      179.74      186.80     11.92 o 
  -8   2   1       59.89       54.94      3.66 o 
  -7   2   1      443.17      438.08      9.15 o 
  -6   2   1      257.40      246.81      7.66 o 
  -5   2   1     1027.14      995.87     14.16 o 
  -4   2   1     1550.72     1550.73     18.26 o 
  -3   2   1       69.23       80.37      3.15 o 
  -2   2   1     3431.30     3522.45     33.19 o 
  -1   2   1     6383.70     6665.02     51.10 o 
   0   2   1        2.51       -0.93      0.93 o 
   1   2   1      279.90      241.48      3.42 o 
   2   2   1     1152.87     1330.68     13.00 o 
   3   2   1     1496.88     1490.18     17.07 o 
   4   2   1      112.09      125.48      4.15 o 
   5   2   1      835.20      838.53     13.08 o 
   6   2   1      126.98      130.74      6.15 o 
   7   2   1      259.07      249.55      8.69 o 
   8   2   1       16.95        8.35      5.36 o 
   9   2   1       12.72        5.99      6.02 o 
  10   2   1       24.93       21.25      6.20 o 
 -10   3   1      233.44      230.51      7.16 o 
  -9   3   1      151.76      165.36     11.04 o 
  -8   3   1        6.32        5.69      5.19 o 
  -7   3   1       76.56       80.72      5.05 o 
  -6   3   1      754.23      725.11     11.38 o 
  -5   3   1     2999.52     3040.10     36.04 o 
  -4   3   1      714.45      661.77     10.38 o 
  -3   3   1     2871.27     3031.00     31.06 o 
  -2   3   1      704.33      691.86      8.26 o 
  -1   3   1      164.82      145.41      2.76 o 
   0   3   1       34.25       18.64      1.47 o 
   1   3   1      408.68      407.85      4.49 o 
   2   3   1      963.10      981.75     10.88 o 
   3   3   1     7316.82     7795.45     72.18 o 
   4   3   1     2866.33     2784.76     32.55 o 
   5   3   1      246.67      228.77      6.08 o 
   6   3   1        9.66        4.82      3.01 o 
   7   3   1        6.66        4.20      4.30 o 
   8   3   1     1163.60     1138.07     21.00 o 
   9   3   1      186.09      200.45      7.16 o 
  10   3   1       21.58       19.18      9.32 o 
 -10   4   1       13.61       16.69      5.93 o 
  -9   4   1        5.22        3.92     11.09 o 
  -8   4   1       46.45       54.51      6.48 o 
  -7   4   1       56.92       71.58      6.01 o 
  -6   4   1       43.82       29.37      3.39 o 
  -5   4   1      430.40      399.18      8.35 o 
  -4   4   1      584.92      582.85      7.48 o 
  -3   4   1       14.85       19.45      2.13 o 
  -2   4   1     1653.98     1625.31     17.07 o 
  -1   4   1      188.18      196.47      3.09 o 
   0   4   1     1607.52     1601.93     15.66 o 
   1   4   1     1103.84     1137.56     11.34 o 
   2   4   1     3621.16     3767.05     36.63 o 
   3   4   1      307.61      273.67      5.31 o 
   4   4   1       10.64       12.96      2.33 o 
   5   4   1      612.52      594.81      9.94 o 
   6   4   1      244.37      214.42      8.35 o 
   7   4   1      160.72      152.91      7.34 o 
   8   4   1      259.22      277.27      9.72 o 
   9   4   1       85.74       94.22      8.27 o 
  10   4   1        5.53       -3.10      4.92 o 
  -9   5   1       11.09       16.86      6.94 o 
  -8   5   1      194.25      198.06     12.69 o 
  -7   5   1      606.50      608.89     21.59 o 
  -6   5   1      189.35      188.40      9.82 o 
  -5   5   1       89.37       91.17      4.27 o 
  -4   5   1       65.28       71.91      3.30 o 
  -3   5   1      669.31      623.56      9.36 o 
  -2   5   1     1373.33     1488.31     16.78 o 
  -1   5   1      649.98      639.03      7.18 o 
   0   5   1     3535.73     3642.52     33.16 o 
   1   5   1     1716.12     1672.90     15.68 o 
   2   5   1      204.90      196.99      4.92 o 
   3   5   1       32.11       26.61      3.06 o 
   4   5   1       55.51       43.43      3.91 o 
   5   5   1       14.83       11.16      4.03 o 
   6   5   1     1536.65     1475.08     26.24 o 
   7   5   1      270.92      256.85     18.42 o 
   8   5   1       66.31       70.74      8.03 o 
   9   5   1       39.80       56.48      8.64 o 
  -9   6   1       52.84       64.11     10.07 o 
  -8   6   1       38.00       25.94      8.18 o 
  -7   6   1       21.95       31.54     12.78 o 
  -6   6   1       48.48       44.87      6.80 o 
  -5   6   1      133.15      127.54     11.29 o 
  -4   6   1      399.71      381.45      7.64 o 
  -3   6   1        1.98        2.93      2.33 o 
  -2   6   1      264.47      247.21      7.12 o 
  -1   6   1       96.97       92.21      2.63 o 
   0   6   1      164.78      162.14      4.68 o 
   1   6   1       31.95       35.01      3.03 o 
   2   6   1       41.74       44.71      3.20 o 
   3   6   1        0.31       -2.49      2.71 o 
   4   6   1      102.74      113.48      5.64 o 
   5   6   1       27.20       34.40      6.39 o 
   6   6   1        0.16       -5.28      5.28 o 
   7   6   1        5.31        1.16      5.95 o 
   8   6   1       20.97       19.87      8.13 o 
   9   6   1      123.87      137.99     12.87 o 
  -8   7   1      113.59       92.48     13.43 o 
  -7   7   1       60.22       75.17     11.09 o 
  -6   7   1       73.55       75.38     10.07 o 
  -5   7   1      267.06      243.56     13.94 o 
  -4   7   1       74.91       68.06      6.23 o 
  -3   7   1      177.66      181.32      7.26 o 
  -2   7   1      231.09      215.44      6.19 o 
  -1   7   1        3.49        0.33      2.27 o 
   0   7   1      286.32      304.78      6.17 o 
   1   7   1      685.99      702.77      9.22 o 
   2   7   1      617.37      585.48      9.74 o 
   3   7   1      488.21      486.61     10.50 o 
   4   7   1      133.41      130.65      7.44 o 
   5   7   1       46.42       68.04      7.27 o 
   6   7   1      268.88      235.65     12.84 o 
   7   7   1       92.78       90.93     11.08 o 
   8   7   1       71.12       67.28     10.81 o 
  -7   8   1       36.63       12.49      9.57 o 
  -6   8   1       33.11       37.44      9.72 o 
  -5   8   1       11.25       15.95      7.28 o 
  -4   8   1       20.27       22.20      5.96 o 
  -3   8   1        2.12        4.75      3.93 o 
  -2   8   1      112.39      113.94      6.40 o 
  -1   8   1       72.41       67.17      4.11 o 
   0   8   1       73.61       81.18      4.54 o 
   1   8   1       13.08       11.43      2.92 o 
   2   8   1       75.44       93.49      5.72 o 
   3   8   1       82.08       66.39      5.98 o 
   4   8   1       26.69       23.46      6.65 o 
   5   8   1       13.11       24.84      8.30 o 
   6   8   1       10.63        1.84      8.92 o 
   7   8   1        8.96        0.04     10.21 o 
  -6   9   1       50.90       44.62     10.91 o 
  -5   9   1       96.04       88.15     10.52 o 
  -4   9   1        3.56       -0.92      6.92 o 
  -3   9   1      172.63      170.01     10.99 o 
  -2   9   1       99.05      104.04      6.75 o 
  -1   9   1      186.36      197.80      8.67 o 
   0   9   1      166.83      172.72      8.37 o 
   1   9   1        2.52        2.65      4.73 o 
   2   9   1        5.41       -0.36      4.17 o 
   3   9   1      446.62      445.78     15.99 o 
   4   9   1      239.45      244.35     13.08 o 
   5   9   1       20.69        8.79      8.23 o 
   6   9   1        0.27       -8.48      8.97 o 
  -5  10   1       19.98       26.59      9.52 o 
  -4  10   1       11.67        8.85      8.07 o 
  -3  10   1       16.59        8.33      7.61 o 
  -2  10   1        4.03        0.39      6.49 o 
  -1  10   1       25.64       33.08      6.19 o 
   0  10   1       31.70       21.14      6.47 o 
   1  10   1       72.94       82.58      8.51 o 
   2  10   1       37.65       40.38      7.99 o 
   3  10   1       82.44       77.82      9.39 o 
   4  10   1        0.58        7.35      8.54 o 
   5  10   1        1.61        6.09      8.06 o 
  -2  11   1      118.66      106.37     11.86 o 
  -1  11   1       39.65       12.89     11.86 o 
   0  11   1        6.81        3.65      9.00 o 
   1  11   1       93.89       96.95     12.91 o 
   2  11   1        7.97       21.71      8.37 o 
 -10   0   2      209.53      207.97     33.16 o 
  -9   0   2       11.38        6.77      5.14 o 
  -8   0   2       78.89       77.40      7.08 o 
  -7   0   2      246.75      244.29      9.33 o 
  -6   0   2     4121.54     4026.33     78.31 o 
  -5   0   2      167.65      156.12     12.27 o 
  -4   0   2      482.95      476.25     10.75 o 
  -3   0   2       37.69       56.63      3.03 o 
  -2   0   2    13283.98    13108.14    205.73 o 
  -1   0   2     4766.02     4775.57     49.94 o 
   1   0   2     5231.45     5469.88     64.85 o 
   2   0   2      319.79      300.85      8.54 o 
   3   0   2     6690.17     6516.64    102.40 o 
   4   0   2      412.36      389.93      9.43 o 
   5   0   2      304.18      291.32      6.60 o 
   6   0   2       89.18      108.18      5.81 o 
   7   0   2     1452.96     1382.81     33.91 o 
   8   0   2      947.29      936.87     21.51 o 
   9   0   2       74.48       70.56      6.07 o 
  10   0   2       30.91       41.78     11.94 o 
 -10   1   2       11.72       11.86      6.29 o 
  -9   1   2      114.10      132.48      5.92 o 
  -8   1   2       46.74       40.85      4.03 o 
  -7   1   2      743.93      696.65     12.69 o 
  -6   1   2       26.61       23.61      2.53 o 
  -5   1   2       15.51       14.89      2.22 o 
  -4   1   2      331.05      404.59      8.59 o 
  -3   1   2       61.75       81.04      2.60 o 
  -2   1   2      100.49      128.65      2.95 o 
  -1   1   2      216.25      255.24      2.32 o 
   0   1   2     8659.17     8561.79     54.58 o 
   1   1   2       68.84       89.53      1.93 o 
   2   1   2      200.77      185.12      3.49 o 
   3   1   2      161.24      144.84      5.46 o 
   4   1   2      209.39      174.64      6.19 o 
   5   1   2      236.66      244.61      7.08 o 
   6   1   2      425.67      426.56     12.16 o 
   7   1   2      154.93      145.33      4.71 o 
   8   1   2       88.47       83.08      4.34 o 
   9   1   2       33.14       41.69      4.24 o 
  10   1   2        2.85       -0.94      5.81 o 
 -10   2   2       78.60       96.45     12.52 o 
  -9   2   2      272.01      278.83      8.76 o 
  -8   2   2      600.60      610.41     13.47 o 
  -7   2   2       30.61       28.22      3.78 o 
  -6   2   2      181.67      171.25      5.61 o 
  -5   2   2     2934.14     2969.93     36.41 o 
  -4   2   2     4431.54     4151.43     45.85 o 
  -3   2   2      322.79      299.14      5.01 o 
  -2   2   2      292.58      285.81      4.12 o 
  -1   2   2     8409.86     8762.50     71.23 o 
   0   2   2      914.16      817.62      6.56 o 
   1   2   2    49892.26    52773.51    400.38 o 
   2   2   2     1302.33     1264.90     12.51 o 
   3   2   2      258.21      278.01      5.14 o 
   4   2   2      381.96      373.19      7.96 o 
   5   2   2     1235.72     1227.53     17.61 o 
   6   2   2      350.34      329.72      8.40 o 
   7   2   2      266.92      303.54      7.23 o 
   8   2   2       57.70       51.82      6.98 o 
   9   2   2       96.96       94.99      8.85 o 
  10   2   2       54.42       61.10      7.04 o 
 -10   3   2       33.87       29.43      5.19 o 
  -9   3   2        2.03        4.46      4.18 o 
  -8   3   2       27.09       46.17      4.98 o 
  -7   3   2        8.64        9.67      3.12 o 
  -6   3   2       40.26       34.78      3.40 o 
  -5   3   2       10.73        6.70      2.46 o 
  -4   3   2        3.84        3.27      2.01 o 
  -3   3   2      431.80      478.01      6.27 o 
  -2   3   2      174.98      208.65      3.25 o 
  -1   3   2       52.03       44.02      1.46 o 
   0   3   2       62.72       92.74      2.70 o 
   1   3   2      237.96      251.84      3.72 o 
   2   3   2     1348.76     1466.45     14.65 o 
   3   3   2      507.64      563.66      7.87 o 
   4   3   2      185.17      199.60      5.30 o 
   5   3   2       27.83       28.55      3.17 o 
   6   3   2        3.41        0.43      2.46 o 
   7   3   2       30.80       22.97      3.97 o 
   8   3   2       27.63       28.10      6.02 o 
   9   3   2       19.90       17.50      4.37 o 
  10   3   2       19.81       17.16      9.53 o 
 -10   4   2       88.56       78.38      8.01 o 
  -9   4   2       89.98      102.21      9.16 o 
  -8   4   2        3.89       -0.76      4.61 o 
  -7   4   2      227.24      211.20      7.69 o 
  -6   4   2      214.89      216.01      7.90 o 
  -5   4   2      337.85      314.75      7.20 o 
  -4   4   2     3196.94     3311.64     30.32 o 
  -3   4   2     1372.67     1407.15     15.37 o 
  -2   4   2       35.64       42.52      2.04 o 
  -1   4   2      985.85      967.49      9.56 o 
   0   4   2     3028.77     3112.04     28.15 o 
   1   4   2     3719.20     3714.75     33.16 o 
   2   4   2       15.00       20.79      1.87 o 
   3   4   2      448.96      419.13      6.20 o 
   4   4   2        1.85        6.14      2.57 o 
   5   4   2      135.59      127.87      7.17 o 
   6   4   2      743.96      822.61     14.52 o 
   7   4   2      253.76      244.48      9.03 o 
   8   4   2       39.94       54.99      6.59 o 
   9   4   2      174.27      167.95     16.18 o 
  10   4   2      211.37      208.54     11.50 o 
  -9   5   2       29.58       11.51      6.98 o 
  -8   5   2      119.77      135.90     10.93 o 
  -7   5   2      133.48      135.05      9.12 o 
  -6   5   2        1.22       -1.86      3.75 o 
  -5   5   2      308.45      294.93      8.33 o 
  -4   5   2       33.75       39.93      2.56 o 
  -3   5   2      150.88      143.94      4.25 o 
  -2   5   2      925.68      940.83     12.95 o 
  -1   5   2       78.23       61.56      2.70 o 
   0   5   2      652.96      666.31      8.07 o 
   1   5   2      130.48      158.96      3.86 o 
   2   5   2       30.81       27.71      2.70 o 
   3   5   2       78.10       81.54      4.27 o 
   4   5   2        0.22       -1.40      2.27 o 
   5   5   2        8.09        7.06      3.24 o 
   6   5   2       12.52       15.17      5.40 o 
   7   5   2       72.32       56.25      9.29 o 
   8   5   2        8.13       15.35      5.97 o 
   9   5   2       81.87       92.64     10.23 o 
  -9   6   2       31.85       38.54      9.31 o 
  -8   6   2        2.60        2.33      8.84 o 
  -7   6   2      498.17      503.28     19.91 o 
  -6   6   2      730.42      709.46     18.38 o 
  -5   6   2        8.35        8.69      4.03 o 
  -4   6   2        4.93        1.33      3.34 o 
  -3   6   2       71.88       72.55      4.72 o 
  -2   6   2     1112.18     1081.21     13.68 o 
  -1   6   2     3295.69     3278.81     28.48 o 
   0   6   2      238.95      247.08      5.15 o 
   1   6   2        1.18       -0.42      1.82 o 
   2   6   2       73.28       75.25      3.84 o 
   3   6   2     1040.81     1017.67     15.67 o 
   4   6   2      514.59      524.99     11.00 o 
   5   6   2      170.23      166.38     10.15 o 
   6   6   2       10.82       20.36      6.76 o 
   7   6   2      108.67      102.62      9.31 o 
   8   6   2      269.49      261.66     26.17 o 
   9   6   2       17.01       26.68      8.51 o 
  -8   7   2       15.94       14.30      8.97 o 
  -7   7   2       28.49       12.68      8.13 o 
  -6   7   2        4.27        7.83      7.32 o 
  -5   7   2      331.24      331.10     17.93 o 
  -4   7   2        0.08       -4.25      4.61 o 
  -3   7   2      376.98      402.63     10.09 o 
  -2   7   2       11.62       12.10      2.81 o 
  -1   7   2      270.83      271.50      6.18 o 
   0   7   2       79.92       82.19      3.61 o 
   1   7   2        3.08        1.27      2.29 o 
   2   7   2      160.72      161.66      6.88 o 
   3   7   2       19.82       12.20      3.64 o 
   4   7   2       17.90       11.59      4.58 o 
   5   7   2       98.32       83.26      7.67 o 
   6   7   2       34.18       15.35      9.21 o 
   7   7   2       67.44       73.31      9.31 o 
   8   7   2       10.17        1.29      8.33 o 
  -7   8   2       90.89       89.73     12.44 o 
  -6   8   2        3.65        8.17      8.35 o 
  -5   8   2       45.03       43.43      8.01 o 
  -4   8   2      538.26      534.46     17.87 o 
  -3   8   2       70.23       71.27      6.03 o 
  -2   8   2       12.10        9.39      3.82 o 
  -1   8   2       13.07        5.36      3.25 o 
   0   8   2      208.50      221.74      6.26 o 
   1   8   2      834.99      823.95     12.61 o 
   2   8   2      111.77      106.45      5.59 o 
   3   8   2      306.54      321.77     11.20 o 
   4   8   2      184.75      182.08     11.28 o 
   5   8   2      233.07      212.95     11.79 o 
   6   8   2      221.57      235.65     15.15 o 
   7   8   2        0.66       -9.94     11.66 o 
  -6   9   2       21.57       31.93     12.72 o 
  -5   9   2       21.45        9.21     10.28 o 
  -4   9   2       11.27       20.02      8.03 o 
  -3   9   2       48.56       35.33      6.51 o 
  -2   9   2        0.27        2.01      4.32 o 
  -1   9   2       12.03        9.86      4.27 o 
   0   9   2        0.03       -0.58      4.28 o 
   1   9   2      180.72      169.16      8.91 o 
   2   9   2        6.57        9.44      5.00 o 
   3   9   2       80.18       76.06      7.58 o 
   4   9   2       40.18       34.04      6.90 o 
   5   9   2       10.98       19.36      7.50 o 
   6   9   2        0.55       -7.95      7.95 o 
  -5  10   2       27.65       24.74      9.36 o 
  -4  10   2       66.76       92.96     11.44 o 
  -3  10   2       41.62       39.45      9.44 o 
  -2  10   2      246.82      239.43     16.80 o 
  -1  10   2       83.10       83.61      7.83 o 
   0  10   2       61.43       79.80      8.12 o 
   1  10   2       82.51       93.87      8.71 o 
   2  10   2        0.44        0.08      6.61 o 
   3  10   2        5.64       15.31      7.46 o 
   4  10   2        0.87       -7.95      7.95 o 
   5  10   2       55.57       47.05      9.50 o 
  -2  11   2       57.08       47.36     10.02 o 
  -1  11   2        5.13       -6.77     10.31 o 
   0  11   2        4.78        7.78      7.70 o 
   1  11   2        0.02       -7.04      7.04 o 
   2  11   2        0.18        9.38      8.12 o 
 -10   1   3       38.94       32.33      4.82 o 
  -9   1   3      452.91      468.13     11.04 o 
  -8   1   3        4.73        9.43      3.01 o 
  -7   1   3      479.15      471.73     11.65 o 
  -6   1   3     1093.78     1087.09     16.12 o 
  -5   1   3      856.99      891.30     14.08 o 
  -4   1   3     1462.66     1393.37     17.12 o 
  -3   1   3       33.20       20.78      1.91 o 
  -2   1   3     3466.03     3546.28     34.24 o 
  -1   1   3     3328.04     3370.63     24.87 o 
   0   1   3     3971.12     4219.29     27.97 o 
   1   1   3       46.54       34.95      1.21 o 
   2   1   3      459.86      524.02      6.28 o 
   3   1   3       79.05       61.98      3.01 o 
   4   1   3     6325.80     6730.76     87.99 o 
   5   1   3     1010.84      949.78     14.65 o 
   6   1   3      423.70      412.56      9.31 o 
   7   1   3       98.45      106.23      4.75 o 
   8   1   3      230.86      224.25      6.85 o 
   9   1   3      305.38      285.26     13.22 o 
  10   1   3       85.67      116.11     11.57 o 
 -10   2   3        6.25       17.34      5.24 o 
  -9   2   3       54.20       56.43      4.87 o 
  -8   2   3        8.44       14.76      5.08 o 
  -7   2   3       22.08       14.97      3.50 o 
  -6   2   3     1131.68     1172.76     17.36 o 
  -5   2   3       95.86      108.66      4.44 o 
  -4   2   3      307.59      256.90      5.43 o 
  -3   2   3      135.95      102.46      3.06 o 
  -2   2   3      201.51      201.20      4.38 o 
  -1   2   3     3617.99     3687.60     30.78 o 
   0   2   3     1863.00     1997.86     14.97 o 
   1   2   3    25959.06    27236.40    219.62 o 
   2   2   3     1364.48     1373.30     16.40 o 
   3   2   3     2377.40     2514.38     28.17 o 
   4   2   3      286.99      261.69      5.65 o 
   5   2   3       57.93       57.78      3.20 o 
   6   2   3       78.17       69.93      4.17 o 
   7   2   3      171.71      148.78      5.28 o 
   8   2   3      181.43      165.89      7.19 o 
   9   2   3       89.99      108.19      6.03 o 
  10   2   3        9.70       16.70      9.69 o 
 -10   3   3        7.36        5.00      5.07 o 
  -9   3   3        1.06       -1.16      4.11 o 
  -8   3   3      100.60       77.82      7.20 o 
  -7   3   3      611.20      620.75     11.85 o 
  -6   3   3     2096.99     2037.04     24.67 o 
  -5   3   3      467.81      479.31     11.07 o 
  -4   3   3      712.39      716.00     10.23 o 
  -3   3   3      250.82      192.97      3.75 o 
  -2   3   3     1141.38     1088.82     10.69 o 
  -1   3   3        6.38        8.06      1.22 o 
   0   3   3      595.91      587.85      6.30 o 
   1   3   3     6953.93     7377.38     57.01 o 
   2   3   3    11439.03    11983.89     97.71 o 
   3   3   3     1746.18     1732.86     18.95 o 
   4   3   3      256.44      260.59      5.44 o 
   5   3   3      439.56      415.74      7.77 o 
   6   3   3        2.14       -2.86      2.86 o 
   7   3   3     1230.63     1215.11     25.56 o 
   8   3   3      371.30      389.67     10.45 o 
   9   3   3        9.99        4.30      5.71 o 
  10   3   3        2.45        4.81      4.48 o 
 -10   4   3        0.26        3.83      9.49 o 
  -9   4   3        2.03       14.49      6.03 o 
  -8   4   3       25.06       30.01      7.75 o 
  -7   4   3       34.72       29.38      4.52 o 
  -6   4   3      588.56      580.31     10.60 o 
  -5   4   3      924.12      869.24     12.77 o 
  -4   4   3     1961.22     1955.59     19.91 o 
  -3   4   3     1888.47     1901.64     20.14 o 
  -2   4   3       37.27       36.09      2.47 o 
  -1   4   3     2584.37     2547.46     21.27 o 
   0   4   3        4.96        6.09      1.56 o 
   1   4   3       92.56       86.26      2.82 o 
   2   4   3      721.75      719.20      7.97 o 
   3   4   3       53.50       70.05      2.81 o 
   4   4   3      326.42      323.14      7.94 o 
   5   4   3       44.76       50.69      4.35 o 
   6   4   3      138.40      131.61      6.34 o 
   7   4   3        1.38       -2.03      4.79 o 
   8   4   3       99.42      115.48     11.89 o 
   9   4   3       33.62       28.96     11.09 o 
  10   4   3      109.39      152.83     10.11 o 
  -9   5   3      124.72      110.71     10.77 o 
  -8   5   3      112.92      136.26     11.13 o 
  -7   5   3       34.79       29.66      6.85 o 
  -6   5   3       84.61       88.73      7.62 o 
  -5   5   3      291.72      291.27      6.22 o 
  -4   5   3      578.36      581.13     11.74 o 
  -3   5   3      650.90      655.66      9.73 o 
  -2   5   3     2994.99     3115.13     30.39 o 
  -1   5   3      868.63      824.03      9.16 o 
   0   5   3     1464.25     1446.71     14.88 o 
   1   5   3      320.21      322.88      5.70 o 
   2   5   3      267.63      265.40      5.08 o 
   3   5   3      404.64      386.13      6.49 o 
   4   5   3     1126.07     1134.06     16.73 o 
   5   5   3      187.72      166.82      7.09 o 
   6   5   3      124.90      132.58      9.09 o 
   7   5   3      135.29      110.29     10.94 o 
   8   5   3       69.79       77.50     11.09 o 
   9   5   3      447.64      427.76     16.59 o 
  -9   6   3        0.02        5.26      7.91 o 
  -8   6   3        4.68        0.53      7.27 o 
  -7   6   3        3.44       -8.16      9.99 o 
  -6   6   3        3.14       -2.19      6.02 o 
  -5   6   3        0.05        0.02      3.83 o 
  -4   6   3       28.15       24.68      3.86 o 
  -3   6   3      217.21      231.64      6.51 o 
  -2   6   3       65.33       64.06      4.08 o 
  -1   6   3        9.40        4.72      1.79 o 
   0   6   3        0.61       -1.85      1.85 o 
   1   6   3        0.80       -0.69      2.13 o 
   2   6   3       13.51       15.48      3.45 o 
   3   6   3      428.16      405.98      9.33 o 
   4   6   3       75.31       72.02      5.47 o 
   5   6   3        8.02        6.49      5.16 o 
   6   6   3       11.72        5.36      7.50 o 
   7   6   3        0.23       -6.13      6.13 o 
   8   6   3        0.10       -0.88      6.63 o 
   9   6   3        5.46        6.36      7.37 o 
  -8   7   3       88.77       88.44     11.68 o 
  -7   7   3       26.38       46.31      9.49 o 
  -6   7   3      120.82      118.22     11.29 o 
  -5   7   3      220.39      219.57     12.85 o 
  -4   7   3      129.03      122.34      8.02 o 
  -3   7   3       16.36       20.20      3.97 o 
  -2   7   3      388.04      387.05      8.76 o 
  -1   7   3       30.54       32.47      3.28 o 
   0   7   3       86.60       87.08      3.68 o 
   1   7   3      604.84      602.77     10.46 o 
   2   7   3      244.19      242.19      6.41 o 
   3   7   3      291.14      304.40      9.04 o 
   4   7   3      665.01      637.52     14.04 o 
   5   7   3      185.63      204.42     11.42 o 
   6   7   3       53.58       49.55      8.12 o 
   7   7   3       64.40       50.78     12.76 o 
   8   7   3        1.84        5.46     10.43 o 
  -7   8   3       18.05       38.23     13.32 o 
  -6   8   3        0.19       -4.95      7.78 o 
  -5   8   3        0.21       -1.17      7.07 o 
  -4   8   3       47.17       45.92      7.85 o 
  -3   8   3       52.37       59.51      6.34 o 
  -2   8   3       79.17       92.56      6.19 o 
  -1   8   3       35.41       44.00      4.20 o 
   0   8   3       18.25       18.54      3.15 o 
   1   8   3       26.29       28.87      3.40 o 
   2   8   3      362.63      370.50      9.68 o 
   3   8   3      108.68      119.31      7.21 o 
   4   8   3      175.45      178.28      9.82 o 
   5   8   3        1.10       -4.19      5.79 o 
   6   8   3       39.57       39.46      8.50 o 
   7   8   3        1.63       -8.20      8.20 o 
  -6   9   3       99.64       97.12     11.35 o 
  -5   9   3        4.88       12.23      8.16 o 
  -4   9   3      100.44       90.58     10.15 o 
  -3   9   3       36.93       39.61      7.07 o 
  -2   9   3      142.83      153.82      8.55 o 
  -1   9   3      147.81      150.91      7.04 o 
   0   9   3        0.77       -0.72      4.34 o 
   1   9   3        8.20        6.45      5.76 o 
   2   9   3      545.56      553.70     14.54 o 
   3   9   3      113.66      129.43      9.47 o 
   4   9   3       16.18        6.64      7.86 o 
   5   9   3        0.52        2.71      6.21 o 
   6   9   3       51.20       46.30     10.00 o 
  -5  10   3        3.34      -10.05     10.05 o 
  -4  10   3       85.64       80.90     11.32 o 
  -3  10   3       19.45       20.35     10.22 o 
  -2  10   3        9.42       16.56      6.85 o 
  -1  10   3       80.60       96.45      8.65 o 
   0  10   3       50.64       45.19     12.05 o 
   1  10   3      152.49      156.09     10.52 o 
   2  10   3        0.40       -1.59      6.20 o 
   3  10   3       21.67       28.54      8.22 o 
   4  10   3        9.88       17.43      7.92 o 
   5  10   3        0.74       -7.72      7.72 o 
  -2  11   3      109.58      111.93     15.60 o 
  -1  11   3      132.49      114.93     14.24 o 
   0  11   3       81.94       88.24     10.46 o 
   1  11   3        3.10        3.66      7.71 o 
   2  11   3        0.32       -3.49      8.39 o 
 -10   0   4        6.43       20.55      6.63 o 
  -9   0   4      199.66      220.20     12.42 o 
  -8   0   4     1887.35     1897.93     38.25 o 
  -7   0   4     2670.79     2648.28     48.84 o 
  -6   0   4      605.08      597.89     15.01 o 
  -5   0   4      295.58      271.84      8.65 o 
  -4   0   4     4430.88     4401.49     72.65 o 
  -3   0   4    21594.64    21599.00    338.73 o 
  -2   0   4     2477.30     2534.49     33.92 o 
  -1   0   4     3186.82     3236.78     38.23 o 
   0   0   4    19864.80    19717.47    195.51 o 
   1   0   4      229.63      220.84      4.76 o 
   2   0   4     6101.73     6121.02     78.67 o 
   3   0   4     1034.21      992.09     18.46 o 
   4   0   4       32.07       27.42      4.55 o 
   5   0   4     1356.24     1298.90     26.92 o 
   6   0   4     3780.45     3843.49     59.38 o 
   7   0   4      940.42      872.25     18.47 o 
   8   0   4        1.06        0.04      8.35 o 
   9   0   4       83.96       73.30      7.10 o 
  10   0   4       99.20      117.97     18.90 o 
 -10   1   4        7.08       -1.70      4.20 o 
  -9   1   4       62.90       70.89      6.13 o 
  -8   1   4      124.27      112.48      5.89 o 
  -7   1   4       10.31        4.22      2.68 o 
  -6   1   4      550.35      491.34      9.04 o 
  -5   1   4      221.42      203.93      5.14 o 
  -4   1   4       38.96       39.23      2.45 o 
  -3   1   4     1338.45     1476.82     16.52 o 
  -2   1   4       22.28       18.83      1.28 o 
  -1   1   4      106.37      129.40      2.06 o 
   0   1   4        9.26       12.28      1.08 o 
   1   1   4     3823.97     3898.86     31.42 o 
   2   1   4      222.77      188.73      2.90 o 
   3   1   4     1297.12     1330.64     16.24 o 
   4   1   4      261.28      290.20      6.26 o 
   5   1   4      231.17      221.17      5.77 o 
   6   1   4        0.02        1.82      2.84 o 
   7   1   4      171.51      172.52      5.54 o 
   8   1   4       84.16       88.50      6.21 o 
   9   1   4       27.64       33.88      4.89 o 
  10   1   4       59.18       64.78      5.85 o 
 -10   2   4       81.40       83.10      6.59 o 
  -9   2   4      184.71      175.68      7.47 o 
  -8   2   4       10.55        9.55      3.41 o 
  -7   2   4        9.72       12.75      3.00 o 
  -6   2   4      758.34      788.27     13.09 o 
  -5   2   4     4905.37     4715.26     55.73 o 
  -4   2   4      387.57      375.54      7.20 o 
  -3   2   4      453.03      431.68      6.44 o 
  -1   2   4     1283.62     1276.59     11.65 o 
   0   2   4      573.03      495.87      5.61 o 
   1   2   4    12115.29    13157.60    106.56 o 
   2   2   4     3915.20     4012.22     39.45 o 
   3   2   4     2136.30     2276.06     27.70 o 
   4   2   4     2148.01     1999.51     25.15 o 
   5   2   4        6.50        7.19      2.26 o 
   6   2   4       19.39       21.61      2.83 o 
   7   2   4       62.82       88.59      4.77 o 
   8   2   4      524.16      493.39     12.11 o 
   9   2   4      312.73      323.28     11.79 o 
  10   2   4       34.24       32.93      4.42 o 
 -10   3   4        5.45        7.05      8.84 o 
  -9   3   4       43.83       62.14      8.27 o 
  -8   3   4      310.48      336.46     12.27 o 
  -7   3   4       10.96       14.14      3.54 o 
  -6   3   4       76.37       86.03      4.41 o 
  -5   3   4        0.36        1.46      2.34 o 
  -4   3   4      129.28      115.49      4.13 o 
  -3   3   4     2250.99     2506.61     24.88 o 
  -2   3   4       67.76       66.36      3.72 o 
  -1   3   4      579.48      565.64      6.29 o 
   0   3   4      236.06      268.06      3.90 o 
   1   3   4       58.04       72.54      2.81 o 
   2   3   4      233.83      266.29      4.01 o 
   3   3   4        1.02        2.82      1.72 o 
   4   3   4       58.19       54.34      3.78 o 
   5   3   4      321.01      307.83      8.02 o 
   6   3   4        0.55        0.26      2.83 o 
   7   3   4      178.68      181.88      7.24 o 
   8   3   4        0.63        2.02      3.65 o 
   9   3   4       12.75       13.78      4.62 o 
  10   3   4       58.97       50.14     12.02 o 
 -10   4   4       40.46       32.85      7.55 o 
  -9   4   4      104.35      104.84      9.05 o 
  -8   4   4        0.88       -4.39      4.70 o 
  -7   4   4        8.97        7.84      4.02 o 
  -6   4   4      424.63      424.61      9.31 o 
  -5   4   4      830.37      793.37     11.95 o 
  -4   4   4      784.50      829.18     11.27 o 
  -3   4   4      741.34      731.94      9.57 o 
  -2   4   4       25.06       22.33      1.88 o 
  -1   4   4     1880.01     1810.08     17.46 o 
   0   4   4     1193.12     1171.64     12.23 o 
   1   4   4     2449.77     2516.13     23.29 o 
   2   4   4     3073.68     3391.81     30.72 o 
   3   4   4      142.25      150.80      4.21 o 
   4   4   4      984.48      976.64     15.31 o 
   5   4   4       91.45       97.68      7.44 o 
   6   4   4      124.75      119.47      7.11 o 
   7   4   4       19.00       22.85      4.58 o 
   8   4   4      198.54      214.05     14.75 o 
   9   4   4      113.51      119.29     11.90 o 
  -9   5   4        1.13        3.12      6.76 o 
  -8   5   4       22.04       11.70      7.16 o 
  -7   5   4        1.90        1.67      5.31 o 
  -6   5   4        0.44        6.80      3.88 o 
  -5   5   4       14.87        5.56      3.26 o 
  -4   5   4      182.28      188.62      5.93 o 
  -3   5   4        3.57        3.60      2.48 o 
  -2   5   4      152.51      145.29      4.60 o 
  -1   5   4        4.67       13.63      1.78 o 
   0   5   4      682.80      719.89      9.65 o 
   1   5   4      109.42      115.67      3.84 o 
   2   5   4      584.07      633.84      8.31 o 
   3   5   4      178.63      168.83      4.21 o 
   4   5   4       62.26       56.93      4.18 o 
   5   5   4        0.34        5.82      3.78 o 
   6   5   4       47.44       47.47      8.17 o 
   7   5   4       41.53       39.08      8.60 o 
   8   5   4       78.41       71.13      9.78 o 
   9   5   4       20.08       20.71      6.80 o 
  -9   6   4      300.38      300.35     17.38 o 
  -8   6   4      308.49      301.22     17.59 o 
  -7   6   4      160.86      165.38     14.95 o 
  -6   6   4       59.95       48.08     11.23 o 
  -5   6   4       53.38       61.77      5.14 o 
  -4   6   4      249.58      257.93      7.65 o 
  -3   6   4     2177.66     2195.48     24.46 o 
  -2   6   4     1083.13     1074.02     14.00 o 
  -1   6   4       36.39       41.03      2.65 o 
   0   6   4       14.08       20.30      2.61 o 
   1   6   4     1103.18     1055.15     12.86 o 
   2   6   4     1185.96     1167.47     13.80 o 
   3   6   4      295.71      305.10      9.21 o 
   4   6   4      532.34      491.37     13.88 o 
   5   6   4      366.37      362.82     18.30 o 
   6   6   4      534.87      519.67     19.87 o 
   7   6   4      355.20      367.92     19.27 o 
   8   6   4        4.02       -5.99      5.99 o 
   9   6   4      118.45      143.90     12.32 o 
  -8   7   4       21.09        7.02      8.92 o 
  -7   7   4       11.66        2.74     10.93 o 
  -6   7   4       47.68       67.87      9.71 o 
  -5   7   4        6.77        9.58      5.27 o 
  -4   7   4        5.41        4.36      4.60 o 
  -3   7   4       23.26       11.38      3.52 o 
  -2   7   4       27.93       27.60      3.70 o 
  -1   7   4      144.54      148.41      5.01 o 
   0   7   4      211.14      203.45      5.70 o 
   1   7   4       44.27       49.04      3.73 o 
   2   7   4      113.21      120.82      5.68 o 
   3   7   4       11.89       16.95      4.17 o 
   4   7   4      256.02      266.48     11.18 o 
   5   7   4      151.41      167.58     10.56 o 
   6   7   4        3.87       -5.74      5.74 o 
   7   7   4       35.98       42.28      7.73 o 
   8   7   4       74.72       78.11     10.58 o 
  -7   8   4       12.26        9.85      9.29 o 
  -6   8   4      264.63      248.78     16.18 o 
  -5   8   4      427.04      419.30     18.59 o 
  -4   8   4       77.17       66.90      8.42 o 
  -3   8   4        2.98       14.52      5.63 o 
  -2   8   4        8.06       11.54      3.93 o 
  -1   8   4      287.67      288.91      8.22 o 
   0   8   4      499.81      472.32      9.36 o 
   1   8   4      146.50      168.68      7.42 o 
   2   8   4       57.04       64.63      5.66 o 
   3   8   4      125.71      151.43      9.68 o 
   4   8   4      206.22      197.24     10.35 o 
   5   8   4       10.48        2.09      5.66 o 
   6   8   4       52.32       37.23      7.90 o 
   7   8   4       35.53       18.89      8.83 o 
  -6   9   4        0.43        2.08      8.20 o 
  -5   9   4        3.47       -6.72      8.85 o 
  -4   9   4        4.60        2.22      6.78 o 
  -3   9   4       75.89       84.91      8.58 o 
  -2   9   4      133.30      136.71      8.27 o 
  -1   9   4        0.96       -3.01      4.04 o 
   0   9   4        2.99        0.75      4.26 o 
   1   9   4      128.19      115.55      8.84 o 
   2   9   4        4.22        8.12      5.81 o 
   3   9   4        2.96        2.62      5.44 o 
   4   9   4       10.93        7.78      6.17 o 
   5   9   4        0.01        1.52      6.52 o 
   6   9   4        0.21       -7.04      7.97 o 
  -5  10   4       19.71       21.15      8.87 o 
  -4  10   4       22.60       16.86      8.68 o 
  -3  10   4      104.14      104.17     11.66 o 
  -2  10   4       26.46       35.28      7.06 o 
  -1  10   4      100.08      118.50     10.24 o 
   0  10   4       10.87       26.24      8.54 o 
   1  10   4      104.47      108.93      9.36 o 
   2  10   4        9.25        9.39      6.74 o 
   3  10   4       20.35       22.41      9.22 o 
   4  10   4       35.25       28.63      8.70 o 
  -2  11   4        1.24       -3.58      9.35 o 
  -1  11   4        0.64       -4.43      7.89 o 
   0  11   4        7.76        8.57      7.94 o 
   1  11   4       13.65        5.41      7.80 o 
   2  11   4        1.43        3.88      7.57 o 
 -10   1   5      141.60      141.39      7.86 o 
  -9   1   5      109.61      118.67      7.32 o 
  -8   1   5      189.62      198.75      7.66 o 
  -7   1   5       44.57       48.76      3.79 o 
  -6   1   5     2647.97     2503.72     28.82 o 
  -5   1   5      803.62      781.08     11.10 o 
  -4   1   5     1336.15     1422.81     16.91 o 
  -3   1   5     1562.41     1593.07     16.26 o 
  -2   1   5     3073.61     2990.59     25.33 o 
  -1   1   5     2650.91     2691.09     22.12 o 
   0   1   5      851.81      947.53      8.46 o 
   1   1   5       45.41       62.83      1.65 o 
   2   1   5     1845.52     1850.57     17.33 o 
   3   1   5     1314.68     1271.47     17.02 o 
   4   1   5     1277.56     1289.44     17.37 o 
   5   1   5     1521.58     1568.64     21.13 o 
   6   1   5       10.49        5.26      2.97 o 
   7   1   5      337.13      354.98      7.49 o 
   8   1   5      549.92      544.42     11.32 o 
   9   1   5      107.55      112.58     10.05 o 
  10   1   5       41.57       58.28      9.85 o 
 -10   2   5       42.55       59.70      6.42 o 
  -9   2   5       14.31       15.45      4.72 o 
  -8   2   5       29.82       32.46      4.46 o 
  -7   2   5        0.08        0.48      4.29 o 
  -6   2   5       22.79       26.08      3.29 o 
  -5   2   5     1034.59     1002.01     15.09 o 
  -4   2   5     1081.50     1062.28     14.12 o 
  -3   2   5     2587.07     2584.31     25.29 o 
  -2   2   5     1639.86     1665.33     16.10 o 
  -1   2   5      709.42      671.99      6.97 o 
   0   2   5      244.97      184.64      3.38 o 
   1   2   5     1167.79     1168.32     11.51 o 
   2   2   5      761.46      758.85      9.07 o 
   3   2   5      408.99      420.63      6.64 o 
   4   2   5      341.86      338.60      6.00 o 
   5   2   5      239.26      246.09      5.19 o 
   6   2   5      124.42      127.40      4.64 o 
   7   2   5       65.49       76.88      5.82 o 
   8   2   5        9.68        4.75      3.98 o 
   9   2   5       51.53       54.87      6.85 o 
  10   2   5        7.59        9.34      7.56 o 
 -10   3   5       62.08       70.53      9.11 o 
  -9   3   5      105.92       87.35      7.30 o 
  -8   3   5      203.61      229.76      9.15 o 
  -7   3   5       52.03       44.01      4.25 o 
  -6   3   5      174.45      183.23      7.52 o 
  -5   3   5     1318.97     1321.77     17.71 o 
  -4   3   5     2747.98     2705.34     31.48 o 
  -3   3   5      284.10      251.62      5.66 o 
  -2   3   5        4.61        6.41      1.23 o 
  -1   3   5      443.16      491.79      6.03 o 
   0   3   5      970.69      851.05      8.85 o 
   1   3   5    10520.38    10803.91     91.57 o 
   2   3   5     3507.80     3803.31     35.30 o 
   3   3   5       97.42      124.29      4.02 o 
   4   3   5      428.23      398.39      7.32 o 
   5   3   5     1307.75     1338.86     19.24 o 
   6   3   5        2.06        2.81      3.01 o 
   7   3   5       63.39       67.01      4.96 o 
   8   3   5        8.28        8.47      6.37 o 
   9   3   5      179.63      178.03     13.44 o 
  10   3   5      294.31      315.60     20.26 o 
 -10   4   5       44.63       33.78      8.13 o 
  -9   4   5       12.08       15.57      5.62 o 
  -8   4   5       69.99       67.34      7.44 o 
  -7   4   5      532.13      552.72     14.08 o 
  -6   4   5      103.20       80.60      4.57 o 
  -5   4   5      786.45      779.71     11.79 o 
  -4   4   5       45.05       61.38      3.64 o 
  -3   4   5       13.82        3.28      1.45 o 
  -2   4   5       16.97       18.80      1.79 o 
  -1   4   5        0.64       -0.02      1.41 o 
   0   4   5     1614.11     1548.42     15.52 o 
   1   4   5        7.09        5.89      1.59 o 
   2   4   5     7254.95     7453.03     67.02 o 
   3   4   5       21.63       20.10      1.90 o 
   4   4   5     1273.66     1271.70     19.72 o 
   5   4   5      342.80      343.81      9.87 o 
   6   4   5        4.44        1.02      3.32 o 
   7   4   5       16.66       13.52      4.26 o 
   8   4   5        8.74        3.46      7.22 o 
   9   4   5       56.19       47.87     10.98 o 
  -9   5   5       43.06       25.89      9.83 o 
  -8   5   5      184.68      172.70     10.91 o 
  -7   5   5       63.58       80.26      7.12 o 
  -6   5   5      298.82      289.86     10.96 o 
  -5   5   5      378.87      373.87      8.43 o 
  -4   5   5        5.86        7.87      2.97 o 
  -3   5   5      464.31      434.81      7.34 o 
  -2   5   5     1292.21     1249.16     14.39 o 
  -1   5   5     2775.57     2776.55     27.23 o 
   0   5   5       29.12       50.87      2.80 o 
   1   5   5        1.62        1.22      2.11 o 
   2   5   5      406.29      425.66      7.37 o 
   3   5   5     2372.91     2375.32     25.13 o 
   4   5   5      499.99      502.30      9.67 o 
   5   5   5      770.88      706.91     14.86 o 
   6   5   5       13.34       15.88      6.69 o 
   7   5   5      130.21      127.77     10.83 o 
   8   5   5      182.25      195.59     13.47 o 
   9   5   5       65.43       36.69     10.87 o 
  -9   6   5        7.81        1.14      7.89 o 
  -8   6   5       26.33       21.67      8.33 o 
  -7   6   5       84.39       76.34     10.70 o 
  -6   6   5        1.44       -4.53      4.53 o 
  -5   6   5      195.69      193.06      8.70 o 
  -4   6   5      385.17      356.72      8.58 o 
  -3   6   5        1.29        7.47      2.77 o 
  -2   6   5       12.27       19.42      3.08 o 
  -1   6   5       12.55        7.49      2.27 o 
   0   6   5       76.32       80.84      3.86 o 
   1   6   5       13.48        3.41      2.72 o 
   2   6   5        3.40        8.84      2.63 o 
   3   6   5       14.69       27.94      4.12 o 
   4   6   5      130.40      126.75     12.08 o 
   5   6   5      105.49      100.63      8.47 o 
   6   6   5       30.49       22.59      7.34 o 
   7   6   5        0.10        4.59      7.22 o 
   8   6   5        6.67        1.61      7.92 o 
  -8   7   5       61.51       31.44      9.91 o 
  -7   7   5       85.80       94.61     11.25 o 
  -6   7   5      262.42      237.38     14.85 o 
  -5   7   5      206.40      204.57     10.52 o 
  -4   7   5       11.94        6.33      5.01 o 
  -3   7   5      170.53      187.44      7.23 o 
  -2   7   5      418.89      409.30      9.37 o 
  -1   7   5     1154.22     1120.06     14.36 o 
   0   7   5      210.73      225.74      5.99 o 
   1   7   5      143.78      156.62      5.77 o 
   2   7   5        1.72        2.20      2.75 o 
   3   7   5      233.24      243.05      9.94 o 
   4   7   5      242.93      235.08     10.60 o 
   5   7   5      181.62      201.23     16.91 o 
   6   7   5        3.56       -2.55      6.59 o 
   7   7   5       67.17       59.73      8.90 o 
   8   7   5       43.80       44.33      8.57 o 
  -7   8   5        5.54       -8.64      8.64 o 
  -6   8   5       47.23       43.51     10.05 o 
  -5   8   5       96.91       75.77      9.06 o 
  -4   8   5       35.11       28.50      7.27 o 
  -3   8   5      310.72      318.92     12.28 o 
  -2   8   5        9.31       15.28      3.95 o 
  -1   8   5       12.86       11.29      3.79 o 
   0   8   5      229.81      255.38      8.22 o 
   1   8   5       14.61       14.10      3.20 o 
   2   8   5      155.04      152.13      7.22 o 
   3   8   5        9.22        8.73      4.74 o 
   4   8   5        3.02       -3.42      5.12 o 
   5   8   5       63.62       72.78      7.82 o 
   6   8   5        4.02       -3.28      6.79 o 
   7   8   5       17.07       18.51      8.20 o 
  -6   9   5       25.09        7.10      8.02 o 
  -5   9   5       24.30       28.07      8.50 o 
  -4   9   5      384.11      383.54     19.75 o 
  -3   9   5       97.57      108.39      8.49 o 
  -2   9   5        4.73       -5.02      5.02 o 
  -1   9   5       48.90       49.58      6.25 o 
   0   9   5      170.47      168.78      8.65 o 
   1   9   5      144.36      147.45     10.37 o 
   2   9   5       94.98      108.93      9.95 o 
   3   9   5        2.48        5.07      5.82 o 
   4   9   5       18.14       13.12      6.04 o 
   5   9   5      127.85      133.48     10.35 o 
   6   9   5       62.24       70.98      9.98 o 
  -5  10   5       23.23       11.81      9.57 o 
  -4  10   5        0.22        2.52      8.55 o 
  -3  10   5       18.78       34.43      7.80 o 
  -2  10   5        5.00        7.91      7.19 o 
  -1  10   5       46.66       52.68     10.38 o 
   0  10   5        8.05       22.46      7.61 o 
   1  10   5        5.98       -0.01      6.44 o 
   2  10   5       32.40       21.09      7.09 o 
   3  10   5       24.93       22.88      7.94 o 
   4  10   5       66.37       74.86     10.01 o 
  -2  11   5       37.78       43.41     10.96 o 
  -1  11   5       31.27       39.88      9.65 o 
   0  11   5      119.05      121.17     12.31 o 
   1  11   5        1.01       -2.15      7.60 o 
   2  11   5       25.87       25.00      9.62 o 
 -10   0   6      191.99      186.98     13.50 o 
  -9   0   6      531.73      537.01     20.40 o 
  -8   0   6      215.56      203.88     11.74 o 
  -7   0   6       11.29       12.11      3.55 o 
  -6   0   6      297.80      274.68      8.99 o 
  -5   0   6     3698.73     3795.26     57.37 o 
  -4   0   6     5073.67     4862.10     71.29 o 
  -3   0   6     1207.79     1239.43     20.29 o 
  -2   0   6     2412.39     2657.13     33.97 o 
  -1   0   6      294.40      273.37      6.11 o 
   0   0   6     3250.66     3407.87     45.43 o 
   1   0   6     1522.97     1423.74     22.51 o 
   2   0   6       79.20       83.40      4.03 o 
   3   0   6       87.72       77.72      4.19 o 
   4   0   6     4870.10     5034.48     82.13 o 
   5   0   6     2216.82     1992.84     32.81 o 
   6   0   6      164.15      157.21     11.21 o 
   7   0   6       24.55       27.03      4.80 o 
   8   0   6        1.61        6.93      4.64 o 
   9   0   6      506.38      506.86     29.65 o 
  10   0   6      270.35      295.55     26.77 o 
 -10   1   6       43.65       53.13      6.44 o 
  -9   1   6       10.70        6.76      5.43 o 
  -8   1   6        8.93        8.25      3.75 o 
  -7   1   6      268.24      267.94     10.43 o 
  -6   1   6       54.65       41.35      3.69 o 
  -5   1   6       10.10        5.91      2.22 o 
  -4   1   6      553.49      539.94      7.63 o 
  -3   1   6      531.22      544.44      6.56 o 
  -2   1   6     3282.27     3488.47     30.61 o 
  -1   1   6      660.82      636.99      6.66 o 
   0   1   6      433.96      391.23      5.50 o 
   1   1   6       10.92        5.08      1.14 o 
   2   1   6      851.34     1058.38     10.68 o 
   3   1   6      558.33      554.83      7.67 o 
   4   1   6      507.44      508.96      8.48 o 
   5   1   6      357.60      390.45      8.06 o 
   6   1   6     1135.88     1117.56     16.18 o 
   7   1   6      202.81      216.48      6.98 o 
   8   1   6      259.41      261.20      8.99 o 
   9   1   6       46.41       53.50      6.37 o 
  10   1   6        8.36        8.50      9.51 o 
 -10   2   6        5.65        3.06      5.20 o 
  -9   2   6       16.10       13.83      5.10 o 
  -8   2   6      144.38      153.98      7.92 o 
  -7   2   6      609.95      567.00     11.53 o 
  -6   2   6      983.59      959.79     14.66 o 
  -5   2   6      183.90      173.73      5.20 o 
  -4   2   6       44.30       49.59      2.84 o 
  -3   2   6     4365.96     4510.38     39.37 o 
  -2   2   6     8439.14     8715.15     76.90 o 
  -1   2   6       11.37        7.11      1.29 o 
   0   2   6      855.12      811.60      8.76 o 
   1   2   6      173.99      182.52      3.24 o 
   2   2   6     4753.19     4984.77     48.42 o 
   3   2   6     1937.99     2037.19     22.77 o 
   4   2   6      511.21      496.35      8.88 o 
   5   2   6       23.10       29.77      2.48 o 
   6   2   6      120.18      118.40      4.88 o 
   7   2   6      692.06      689.99     13.36 o 
   8   2   6      184.07      193.54     13.76 o 
   9   2   6        8.65        9.04      6.59 o 
  10   2   6      121.00      120.94     14.02 o 
 -10   3   6        5.88       16.10      6.13 o 
  -9   3   6        0.98        9.20     19.62 o 
  -8   3   6       12.08       20.64      4.77 o 
  -7   3   6        7.43        3.04      5.28 o 
  -6   3   6       10.67       19.72      3.13 o 
  -5   3   6      316.69      307.95      6.98 o 
  -4   3   6      288.43      274.15      5.90 o 
  -3   3   6       15.42       25.52      1.89 o 
  -2   3   6        9.77       12.29      2.16 o 
  -1   3   6       29.16       38.90      2.28 o 
   0   3   6       60.29       77.39      2.92 o 
   1   3   6      415.64      437.69      5.01 o 
   2   3   6      246.25      260.16      4.17 o 
   3   3   6       15.68       14.92      1.36 o 
   4   3   6      152.45      149.19      5.99 o 
   5   3   6       15.59       22.10      3.24 o 
   6   3   6        4.13        3.07      3.32 o 
   7   3   6       10.25        0.34      3.52 o 
   8   3   6        0.35       -1.27      4.38 o 
   9   3   6        6.31        1.77      7.27 o 
  10   3   6       14.30       11.84     10.12 o 
  -9   4   6       26.21       38.12      7.07 o 
  -8   4   6      644.77      608.66     14.89 o 
  -7   4   6      326.23      378.06     12.23 o 
  -6   4   6       70.41       74.18      6.05 o 
  -5   4   6       32.00       32.44      2.89 o 
  -4   4   6      731.45      733.05     12.22 o 
  -3   4   6      610.34      610.71      9.08 o 
  -2   4   6     1015.16      957.57     11.17 o 
  -1   4   6      259.44      226.46      5.15 o 
   0   4   6      222.36      221.38      4.28 o 
   1   4   6      224.28      277.00      4.71 o 
   2   4   6     7065.19     7405.18     64.19 o 
   3   4   6     1723.34     1730.26     24.09 o 
   4   4   6       97.48       97.84      3.74 o 
   5   4   6      792.17      754.30     15.88 o 
   6   4   6      265.18      267.33      9.73 o 
   7   4   6      157.59      167.86     14.33 o 
   8   4   6      200.90      233.48     14.00 o 
   9   4   6       20.69        8.12      9.74 o 
  -9   5   6       16.29       25.71      8.40 o 
  -8   5   6      167.89      176.66     11.12 o 
  -7   5   6       52.03       47.03      6.35 o 
  -6   5   6       21.80       29.71      5.49 o 
  -5   5   6      230.08      238.96      9.16 o 
  -4   5   6        0.46       -2.65      2.65 o 
  -3   5   6        0.55        0.82      1.88 o 
  -2   5   6      149.23      172.63      4.90 o 
  -1   5   6       14.55       18.00      2.76 o 
   0   5   6      137.18      166.17      4.40 o 
   1   5   6       24.65       19.14      2.58 o 
   2   5   6        0.76       -1.21      2.26 o 
   3   5   6      824.57      868.04     12.53 o 
   4   5   6       30.26       28.99      4.23 o 
   5   5   6      427.62      399.94     10.63 o 
   6   5   6      180.19      183.17     16.38 o 
   7   5   6       66.14       67.04      9.10 o 
   8   5   6        1.41        2.85      8.08 o 
   9   5   6       78.98       52.69     12.01 o 
  -9   6   6      137.55      115.12     12.82 o 
  -8   6   6      179.58      192.50     14.06 o 
  -7   6   6       34.97       38.30      7.27 o 
  -6   6   6        8.15        9.50      5.50 o 
  -5   6   6      539.14      567.16     13.64 o 
  -4   6   6     1353.38     1333.64     19.99 o 
  -3   6   6      135.66      136.17      5.84 o 
  -2   6   6      104.91      111.06      5.07 o 
  -1   6   6       37.51       33.50      2.72 o 
   0   6   6     1466.57     1400.79     16.69 o 
   1   6   6      334.55      319.07      7.17 o 
   2   6   6      575.37      566.62     14.74 o 
   3   6   6        1.10        7.26      2.97 o 
   4   6   6      332.04      354.28     10.72 o 
   5   6   6      763.94      756.23     25.95 o 
   6   6   6       43.62       37.64     11.50 o 
   7   6   6       11.19        7.37      8.56 o 
   8   6   6       33.09       25.81     11.77 o 
  -8   7   6        6.35        0.87      8.48 o 
  -7   7   6       33.53       43.68      9.41 o 
  -6   7   6       12.92        4.82      7.15 o 
  -5   7   6        0.29        4.11      5.25 o 
  -4   7   6      141.11      124.26      8.45 o 
  -3   7   6        0.08       -1.06      3.34 o 
  -2   7   6       64.90       69.52      5.04 o 
  -1   7   6       37.54       33.43      2.89 o 
   0   7   6       14.15       17.44      2.82 o 
   1   7   6      123.80      133.40      5.85 o 
   2   7   6      353.65      348.34     11.55 o 
   3   7   6      676.29      665.41     14.06 o 
   4   7   6       72.17       71.37      6.91 o 
   5   7   6       22.69       26.38      7.56 o 
   6   7   6       48.75       46.49      8.98 o 
   7   7   6        0.31       -5.41      7.87 o 
   8   7   6        5.64        5.61     10.21 o 
  -7   8   6       89.74       98.16     14.55 o 
  -6   8   6      149.07      171.28     15.27 o 
  -5   8   6       33.58       24.93      7.36 o 
  -4   8   6       32.28       27.55      7.13 o 
  -3   8   6      307.05      306.06     12.18 o 
  -2   8   6      494.45      500.25     13.16 o 
  -1   8   6      198.50      195.95      7.96 o 
   0   8   6      114.70      118.86      8.31 o 
   1   8   6        6.50        5.17      3.38 o 
   2   8   6      846.17      838.34     14.70 o 
   3   8   6       67.20       64.03      9.06 o 
   4   8   6       97.44       94.71      8.92 o 
   5   8   6       11.22        7.37      7.52 o 
   6   8   6       71.29       65.81      9.17 o 
   7   8   6       92.06       92.84     10.19 o 
  -6   9   6        0.02        4.80      9.48 o 
  -5   9   6        0.48       -0.31      7.32 o 
  -4   9   6        0.01        7.68      7.49 o 
  -3   9   6       13.34       22.67      5.90 o 
  -2   9   6        0.32       -0.14      5.42 o 
  -1   9   6       13.87       10.38      5.63 o 
   0   9   6        3.58       10.99      4.86 o 
   1   9   6       94.85       83.73      8.13 o 
   2   9   6       31.28       28.36      6.42 o 
   3   9   6        1.72       -0.52      5.63 o 
   4   9   6        0.12       -5.50      5.50 o 
   5   9   6      112.45      126.28     10.15 o 
   6   9   6        0.40       -5.70      7.23 o 
  -4  10   6        0.69       -6.38      8.11 o 
  -3  10   6       59.38       63.12     12.04 o 
  -2  10   6       44.17       59.53     10.25 o 
  -1  10   6        7.64        9.18      6.70 o 
   0  10   6       33.54       39.11      8.85 o 
   1  10   6       55.30       44.97      7.74 o 
   2  10   6       49.76       42.09      9.27 o 
   3  10   6       65.17       57.01      9.03 o 
   4  10   6      105.03       98.32     10.90 o 
  -2  11   6        8.23        8.68      7.55 o 
  -1  11   6        7.72       -0.11      8.08 o 
   0  11   6       13.20       13.91     16.04 o 
   1  11   6       44.63       64.94     10.00 o 
 -10   1   7      135.13      135.37      8.97 o 
  -9   1   7      134.73      136.44      8.39 o 
  -8   1   7      620.20      623.32     14.67 o 
  -7   1   7       15.01       11.02      3.03 o 
  -6   1   7      108.50       97.83      4.54 o 
  -5   1   7      709.31      706.67     12.53 o 
  -4   1   7     2039.12     2037.51     21.91 o 
  -3   1   7     5624.65     5866.36     54.92 o 
  -2   1   7     1574.71     1617.10     14.26 o 
  -1   1   7     2013.34     1995.21     18.47 o 
   0   1   7      156.87      180.89      3.58 o 
   1   1   7      145.13      113.29      3.15 o 
   2   1   7     5421.09     5618.93     44.91 o 
   3   1   7     2340.79     2469.05     28.18 o 
   4   1   7       69.86       67.05      3.73 o 
   5   1   7     1376.67     1376.54     18.49 o 
   6   1   7      341.06      335.93      7.37 o 
   7   1   7        7.00       11.37      3.16 o 
   8   1   7      178.15      179.03     11.91 o 
   9   1   7       58.49       54.28      9.42 o 
  10   1   7       69.38       71.05     12.64 o 
 -10   2   7       25.76       22.64      6.17 o 
  -9   2   7      204.78      206.92     10.95 o 
  -8   2   7       66.42       61.95      7.98 o 
  -7   2   7      394.52      389.51     10.74 o 
  -6   2   7     1901.22     1811.19     23.78 o 
  -5   2   7      178.22      172.74      6.50 o 
  -4   2   7      470.51      443.38      8.70 o 
  -3   2   7       32.38       37.17      2.06 o 
  -2   2   7      665.44      629.73      7.57 o 
  -1   2   7       19.01       17.94      1.53 o 
   0   2   7       54.17       53.21      2.38 o 
   1   2   7     3619.33     3629.44     38.66 o 
   2   2   7       62.28       72.80      2.31 o 
   3   2   7      565.66      539.28      7.76 o 
   4   2   7       25.80       21.91      2.13 o 
   5   2   7      659.98      645.14      9.95 o 
   6   2   7        0.07       -2.29      2.86 o 
   7   2   7      162.76      188.88      7.53 o 
   8   2   7       90.35       87.45      7.03 o 
   9   2   7       28.62       34.90     10.96 o 
  10   2   7       22.72       16.70     10.99 o 
 -10   3   7      230.81      249.72     12.85 o 
  -9   3   7       51.98       53.18      6.88 o 
  -8   3   7       99.82       95.55      9.84 o 
  -7   3   7      291.16      292.61     10.47 o 
  -6   3   7      318.61      316.38      7.50 o 
  -5   3   7     3399.76     3199.49     37.41 o 
  -4   3   7       57.36       59.41      2.91 o 
  -3   3   7       23.88       22.23      2.11 o 
  -2   3   7      615.61      608.23      8.07 o 
  -1   3   7     4417.93     4286.62     38.11 o 
   0   3   7     3941.70     3898.30     36.28 o 
   1   3   7      123.31      108.73      2.34 o 
   2   3   7      303.07      339.61      5.25 o 
   3   3   7      878.39      950.40     15.22 o 
   4   3   7     1821.13     1778.89     22.49 o 
   5   3   7      659.95      650.39     11.27 o 
   6   3   7      484.22      467.33     13.26 o 
   7   3   7        7.30        4.01      4.16 o 
   8   3   7      325.40      304.17     17.27 o 
   9   3   7      296.00      283.60     21.61 o 
  -9   4   7      151.22      155.36     10.86 o 
  -8   4   7        1.85        4.80      4.97 o 
  -7   4   7      176.57      164.99      8.55 o 
  -6   4   7      342.77      299.26     10.66 o 
  -5   4   7      206.26      203.60      6.41 o 
  -4   4   7     1437.26     1470.53     18.90 o 
  -3   4   7      265.27      259.72      7.10 o 
  -2   4   7      429.09      393.38      6.34 o 
  -1   4   7      166.05      176.11      4.21 o 
   0   4   7      297.38      292.03      5.02 o 
   1   4   7      340.53      340.26      5.00 o 
   2   4   7        2.90       -1.94      2.02 o 
   3   4   7      329.15      319.07      7.09 o 
   4   4   7      135.31      145.89      9.18 o 
   5   4   7        6.52        2.53      3.63 o 
   6   4   7      172.24      162.31      9.38 o 
   7   4   7      130.69      134.38      9.38 o 
   8   4   7       30.29       36.11     10.03 o 
   9   4   7       46.44       47.58     11.46 o 
  -9   5   7      106.50      108.01     10.57 o 
  -8   5   7       86.73       69.19      7.67 o 
  -7   5   7      313.30      343.37     12.97 o 
  -6   5   7       21.38       15.94      5.21 o 
  -5   5   7      333.06      326.27     10.16 o 
  -4   5   7      600.90      600.19     10.97 o 
  -3   5   7     1230.27     1217.08     15.39 o 
  -2   5   7       51.81       40.84      3.36 o 
  -1   5   7      218.03      237.53      5.25 o 
   0   5   7      290.11      290.30      5.57 o 
   1   5   7      504.74      470.34      7.21 o 
   2   5   7     1017.53     1043.73     12.65 o 
   3   5   7      403.39      431.91      9.36 o 
   4   5   7      294.75      295.57      9.17 o 
   5   5   7      561.43      564.95     12.72 o 
   6   5   7      757.04      718.37     20.15 o 
   7   5   7        0.95       -1.94      6.91 o 
   8   5   7       16.63       12.74      9.60 o 
   9   5   7        0.48       -9.25      9.25 o 
  -8   6   7       12.23        0.11      6.92 o 
  -7   6   7       14.58       14.44      8.80 o 
  -6   6   7       42.81       43.64      6.67 o 
  -5   6   7        3.71        7.89      4.63 o 
  -4   6   7        3.62        5.30      3.72 o 
  -3   6   7        7.66       10.33      3.18 o 
  -2   6   7      289.99      311.77      6.83 o 
  -1   6   7      111.45      100.58      3.90 o 
   0   6   7       52.42       59.12      3.60 o 
   1   6   7       31.30       30.60      3.10 o 
   2   6   7       49.01       33.23      4.01 o 
   3   6   7      724.70      715.12     13.48 o 
   4   6   7        8.41       12.03      4.29 o 
   5   6   7       47.05       49.51      6.69 o 
   6   6   7       20.93       12.64      7.37 o 
   7   6   7        2.09        1.14      7.25 o 
   8   6   7       36.24       45.73     11.50 o 
  -8   7   7        2.96        5.72      8.14 o 
  -7   7   7       78.89       86.27     11.47 o 
  -6   7   7       26.03       30.84      7.78 o 
  -5   7   7      293.18      287.00     11.29 o 
  -4   7   7       78.58       82.82      6.38 o 
  -3   7   7      478.84      469.80     11.07 o 
  -2   7   7      297.90      303.59      8.76 o 
  -1   7   7      236.50      244.10      6.01 o 
   0   7   7      394.56      409.27      8.10 o 
   1   7   7      365.51      364.68      9.75 o 
   2   7   7       79.80       80.21      5.35 o 
   3   7   7      154.89      167.35      8.17 o 
   4   7   7      154.44      121.15      9.18 o 
   5   7   7        4.89        8.00      6.97 o 
   6   7   7       85.24       99.86     10.53 o 
   7   7   7       27.83       39.31      9.68 o 
  -7   8   7       22.40       33.32     10.26 o 
  -6   8   7        0.19       -7.23      7.23 o 
  -5   8   7       11.06       -2.94      6.52 o 
  -4   8   7       74.29       79.02      7.83 o 
  -3   8   7        2.65        0.46      5.11 o 
  -2   8   7       22.49       19.60      5.30 o 
  -1   8   7       71.29       59.62      5.21 o 
   0   8   7       22.52       18.92      3.96 o 
   1   8   7        2.53       -3.56      3.56 o 
   2   8   7       44.13       40.00      4.97 o 
   3   8   7       69.83       69.26      7.06 o 
   4   8   7       72.80       54.89      8.06 o 
   5   8   7       68.76       86.06     10.53 o 
   6   8   7       15.75       26.94      8.66 o 
   7   8   7        2.28        6.87      7.91 o 
  -6   9   7       52.05       70.05     16.40 o 
  -5   9   7      267.93      289.17     15.93 o 
  -4   9   7        1.12       -1.21      7.09 o 
  -3   9   7       16.32       12.23      6.00 o 
  -2   9   7       73.36       76.01      7.87 o 
  -1   9   7      339.36      341.15     15.04 o 
   0   9   7      364.70      341.71     13.65 o 
   1   9   7      134.88      134.85      9.53 o 
   2   9   7        3.83       11.45      6.22 o 
   3   9   7       11.21       22.88      6.67 o 
   4   9   7      101.84      115.29      9.50 o 
   5   9   7      126.37      130.00     11.01 o 
  -4  10   7      162.99      142.57     12.60 o 
  -3  10   7       22.15       17.08      7.08 o 
  -2  10   7       93.63      104.35     10.21 o 
  -1  10   7        8.40        6.88      8.76 o 
   0  10   7        4.97       10.53      7.98 o 
   1  10   7       25.52       20.82      7.33 o 
   2  10   7       19.43       17.54      8.04 o 
   3  10   7        5.33       16.88      8.08 o 
   4  10   7       11.42       13.93      8.09 o 
  -1  11   7        6.69       -8.07      8.07 o 
   0  11   7       19.61       27.20      9.74 o 
   1  11   7       78.89       96.85     14.70 o 
 -10   0   8      704.56      735.38     38.65 o 
  -9   0   8       14.85       17.15      7.50 o 
  -8   0   8       41.26       47.14      7.09 o 
  -7   0   8      122.35      149.70      8.67 o 
  -6   0   8        3.44       -1.90      3.11 o 
  -5   0   8      757.49      844.42     16.33 o 
  -4   0   8      475.24      470.85     10.06 o 
  -3   0   8      346.74      374.87      9.01 o 
  -2   0   8    19328.95    20307.06    240.67 o 
  -1   0   8    12577.68    13205.05    157.26 o 
   0   0   8      985.05     1006.89     15.98 o 
   1   0   8      247.55      273.31      5.66 o 
   2   0   8     2643.78     2608.50     36.32 o 
   3   0   8     8589.28     8742.74    161.55 o 
   4   0   8     2545.04     2594.37     44.82 o 
   5   0   8      161.45      161.18     11.01 o 
   6   0   8        1.45        3.75      3.81 o 
   7   0   8       16.14       15.63      5.07 o 
   8   0   8      313.53      371.76     25.96 o 
   9   0   8       63.84       74.82     16.31 o 
  10   0   8        3.79       13.92     13.94 o 
 -10   1   8       33.01       39.43      6.75 o 
  -9   1   8        2.18        2.70      4.99 o 
  -8   1   8       63.52       75.87      8.94 o 
  -7   1   8        0.19       -1.52      3.03 o 
  -6   1   8        3.62        0.76      2.26 o 
  -5   1   8      771.00      760.29     10.12 o 
  -4   1   8      366.83      353.99      6.57 o 
  -3   1   8      723.61      663.52      7.94 o 
  -2   1   8     1171.99     1252.89     11.58 o 
  -1   1   8      153.72      144.74      3.33 o 
   0   1   8       10.98        3.04      1.66 o 
   1   1   8       13.95        1.25      1.26 o 
   2   1   8      456.90      453.06      6.99 o 
   3   1   8       75.60       94.98      3.17 o 
   4   1   8      449.63      422.07     10.74 o 
   5   1   8       59.18       69.71      3.81 o 
   6   1   8       37.14       39.42      3.62 o 
   7   1   8      157.07      165.58      7.10 o 
   8   1   8       52.77       55.42      8.31 o 
   9   1   8       40.26       48.06     10.75 o 
  10   1   8        3.11        9.33     10.37 o 
 -10   2   8       14.62       14.79      6.64 o 
  -9   2   8       77.15       72.47      7.57 o 
  -8   2   8      507.91      512.15     15.48 o 
  -7   2   8      778.37      752.52     14.75 o 
  -6   2   8      233.92      252.11      6.75 o 
  -5   2   8       72.78       72.79      3.29 o 
  -4   2   8     2034.82     2022.83     20.97 o 
  -3   2   8      682.81      610.44      8.26 o 
  -2   2   8     1023.31     1095.48     11.95 o 
  -1   2   8      728.98      698.20      7.70 o 
   0   2   8     1318.54     1224.48     13.57 o 
   1   2   8     3178.17     3219.10     31.26 o 
   2   2   8      257.59      227.90      3.73 o 
   3   2   8      255.01      284.98      5.37 o 
   4   2   8      181.62      197.37      5.79 o 
   5   2   8     1299.08     1328.10     18.36 o 
   6   2   8      977.08      943.40     15.99 o 
   7   2   8      207.18      223.81      9.02 o 
   8   2   8       30.13       40.37      9.66 o 
   9   2   8       48.53       53.53     10.97 o 
  10   2   8      156.08      135.73     15.33 o 
 -10   3   8        6.19        7.23      6.70 o 
  -9   3   8       13.98        3.39      7.01 o 
  -8   3   8        0.74        7.18      5.20 o 
  -7   3   8       80.22       82.31      7.02 o 
  -6   3   8      216.12      227.53      7.27 o 
  -5   3   8      219.63      183.42      5.14 o 
  -4   3   8        0.10       -1.44      1.88 o 
  -3   3   8      439.80      479.60      7.18 o 
  -2   3   8      464.48      537.34      7.34 o 
  -1   3   8      142.56      157.67      3.73 o 
   0   3   8      371.03      426.36      6.44 o 
   1   3   8      803.84      948.15      9.57 o 
   2   3   8       17.98       15.37      2.06 o 
   3   3   8      109.53      148.08      5.35 o 
   4   3   8      137.12      130.15      4.81 o 
   5   3   8       57.42       61.61      4.44 o 
   6   3   8       65.75       56.77      5.12 o 
   7   3   8        2.32       -4.46      5.72 o 
   8   3   8       11.96       18.54      8.85 o 
   9   3   8        0.02        5.22      8.38 o 
  -9   4   8       22.70       23.99      7.30 o 
  -8   4   8      368.89      374.95     12.98 o 
  -7   4   8      326.14      335.19     11.27 o 
  -6   4   8      204.84      189.42      9.08 o 
  -5   4   8      236.26      248.39      6.94 o 
  -4   4   8      966.00      931.24     13.60 o 
  -3   4   8      538.71      538.85      9.95 o 
  -2   4   8      745.91      743.35      9.85 o 
  -1   4   8      837.42      881.19     10.76 o 
   0   4   8      273.19      253.42      4.77 o 
   1   4   8      813.92      760.78      8.33 o 
   2   4   8      256.22      244.42      5.00 o 
   3   4   8      826.89      793.02     12.21 o 
   4   4   8       41.10       38.82      6.67 o 
   5   4   8      889.15      879.76     15.99 o 
   6   4   8      619.44      644.27     16.36 o 
   7   4   8      240.79      226.89     16.31 o 
   8   4   8       81.00       95.54     12.60 o 
   9   4   8       51.82       40.00     11.34 o 
  -9   5   8        0.02        0.80      8.16 o 
  -8   5   8        2.28       -0.31      5.40 o 
  -7   5   8       55.21       66.51      6.69 o 
  -6   5   8       29.57       23.43      5.98 o 
  -5   5   8       93.66       87.68      7.26 o 
  -4   5   8       55.89       54.42      4.38 o 
  -3   5   8      256.85      258.08      7.23 o 
  -2   5   8       41.54       48.56      3.44 o 
  -1   5   8      400.88      401.08      6.73 o 
   0   5   8      259.52      255.86      5.75 o 
   1   5   8       44.32       45.82      2.66 o 
   2   5   8      376.00      363.52      6.73 o 
   3   5   8      618.25      597.95     10.78 o 
   4   5   8      241.75      241.31      8.74 o 
   5   5   8      148.87      155.23      8.18 o 
   6   5   8       20.12       29.30      6.25 o 
   7   5   8       24.84       46.01      8.69 o 
   8   5   8        4.34       -2.70      9.06 o 
   9   5   8        3.98       13.44     10.74 o 
  -8   6   8        4.11        6.23      6.58 o 
  -7   6   8       73.53       75.92     12.21 o 
  -6   6   8      384.32      434.03     19.96 o 
  -5   6   8       32.06       28.54      5.17 o 
  -4   6   8        8.95        7.88      3.98 o 
  -3   6   8      717.81      721.26     12.08 o 
  -2   6   8     1701.70     1700.63     20.23 o 
  -1   6   8      460.62      456.34      7.64 o 
   0   6   8       92.51       96.86      4.29 o 
   1   6   8       16.90       16.47      2.80 o 
   2   6   8        2.14        0.05      2.39 o 
   3   6   8     4439.61     4333.77     51.36 o 
   4   6   8      387.98      392.41     12.01 o 
   5   6   8        2.12        3.51      5.69 o 
   6   6   8        6.01        9.49      7.02 o 
   7   6   8       77.41       85.81     10.48 o 
   8   6   8       84.61      107.56     14.15 o 
  -8   7   8       13.94       27.07      8.81 o 
  -7   7   8        7.54       -5.44      8.06 o 
  -6   7   8       26.92       30.90      6.95 o 
  -5   7   8       33.81       30.90      5.79 o 
  -4   7   8      142.16      139.63      7.83 o 
  -3   7   8      272.13      261.15      9.35 o 
  -2   7   8      136.29      145.27      6.10 o 
  -1   7   8        4.96        5.18      3.15 o 
   0   7   8       76.02       75.78      4.84 o 
   1   7   8       27.53       31.80      3.81 o 
   2   7   8       89.72      101.11      6.18 o 
   3   7   8        7.95        6.97      4.37 o 
   4   7   8      303.18      315.56     12.23 o 
   5   7   8       17.13       26.35      8.56 o 
   6   7   8      100.03       96.53     10.94 o 
   7   7   8       27.48       11.60      8.82 o 
  -7   8   8       99.59      124.91     13.58 o 
  -6   8   8        4.74       -0.48      8.29 o 
  -5   8   8        3.71        7.29      6.16 o 
  -4   8   8      245.63      276.64     11.90 o 
  -3   8   8      126.63      116.97      8.44 o 
  -2   8   8       40.46       35.64      6.03 o 
  -1   8   8      112.71      113.34      6.97 o 
   0   8   8      221.16      220.49     10.44 o 
   1   8   8      351.70      384.39     11.26 o 
   2   8   8      156.94      161.50      8.67 o 
   3   8   8       90.60       76.37      7.35 o 
   4   8   8        0.94        3.24      6.29 o 
   5   8   8      212.96      237.19     14.74 o 
   6   8   8       58.84       70.64     11.80 o 
  -6   9   8        5.00        5.43      9.37 o 
  -5   9   8       72.79       73.11     11.67 o 
  -4   9   8       76.71       56.77      8.92 o 
  -3   9   8       92.32       91.36      8.42 o 
  -2   9   8       12.21       13.74      5.91 o 
  -1   9   8        2.12       -3.29      6.04 o 
   0   9   8       49.09       43.51      6.93 o 
   1   9   8       70.50       53.92      7.46 o 
   2   9   8        0.49        1.62      5.75 o 
   3   9   8        0.46        6.07      6.19 o 
   4   9   8       68.79       68.60      9.99 o 
   5   9   8       28.91       23.60      8.58 o 
  -4  10   8       52.95       40.30      9.83 o 
  -3  10   8        2.34       -6.56      6.56 o 
  -2  10   8       47.59       65.90      9.15 o 
  -1  10   8       15.01        6.31      7.88 o 
   0  10   8       77.33       95.18     11.63 o 
   1  10   8      133.65      127.34     10.35 o 
   2  10   8       64.70       51.94      8.53 o 
   3  10   8       20.15       14.25     11.37 o 
   4  10   8        5.12        0.35      7.79 o 
 -10   1   9      158.45      172.72     10.54 o 
  -9   1   9      525.05      569.69     19.93 o 
  -8   1   9      118.78      122.24      7.81 o 
  -7   1   9      365.96      370.04      9.49 o 
  -6   1   9        9.62        7.90      2.73 o 
  -5   1   9       59.03       74.24      3.83 o 
  -4   1   9     1868.59     1776.28     21.09 o 
  -3   1   9     1262.44     1301.80     14.42 o 
  -2   1   9      737.67      787.96      7.97 o 
  -1   1   9     2860.87     2934.47     27.83 o 
   0   1   9     4480.71     4446.27     44.24 o 
   1   1   9      436.82      406.97      5.92 o 
   2   1   9        7.28       -0.98      1.40 o 
   3   1   9     1546.17     1676.03     19.05 o 
   4   1   9     1297.22     1388.09     16.58 o 
   5   1   9     1281.00     1268.61     19.67 o 
   6   1   9      688.00      675.21     11.08 o 
   7   1   9        9.64        7.13      4.73 o 
   8   1   9       33.25       31.44      7.79 o 
   9   1   9      217.31      210.14     16.25 o 
  10   1   9       67.92       76.46     13.37 o 
 -10   2   9       35.69       34.74      7.56 o 
  -9   2   9       21.29       19.34      6.37 o 
  -8   2   9      162.89      156.63      9.78 o 
  -7   2   9       42.70       48.03      4.82 o 
  -6   2   9      183.91      201.75      7.41 o 
  -5   2   9      642.92      605.53     10.04 o 
  -4   2   9      209.42      214.82      5.07 o 
  -3   2   9     1114.32     1134.26     13.24 o 
  -2   2   9        0.24       -0.85      1.54 o 
  -1   2   9      180.15      158.27      3.98 o 
   0   2   9       69.08       75.74      3.28 o 
   1   2   9       62.35       62.56      2.95 o 
   2   2   9     1228.01     1364.12     14.02 o 
   3   2   9      121.39      107.80      3.63 o 
   4   2   9      219.90      223.98      5.49 o 
   5   2   9      395.86      414.63      8.87 o 
   6   2   9        4.49        2.29      3.76 o 
   7   2   9      178.53      170.00     11.57 o 
   8   2   9      247.50      261.21     16.48 o 
   9   2   9       64.19       72.49     12.01 o 
 -10   3   9        2.72       -4.71      6.33 o 
  -9   3   9       16.74       11.61      6.71 o 
  -8   3   9      188.73      173.27     10.76 o 
  -7   3   9     1415.60     1394.73     25.27 o 
  -6   3   9      784.84      776.71     14.03 o 
  -5   3   9       46.46       44.05      3.39 o 
  -4   3   9      192.36      208.58      5.14 o 
  -3   3   9      759.74      752.43      9.89 o 
  -2   3   9     2752.95     2703.09     26.44 o 
  -1   3   9      170.27      149.26      3.74 o 
   0   3   9     1355.14     1483.28     15.93 o 
   1   3   9      418.09      386.49      5.75 o 
   2   3   9      721.84      670.10     10.03 o 
   3   3   9      982.38      959.89     14.22 o 
   4   3   9       79.64       80.34      3.75 o 
   5   3   9        4.76        0.01      3.14 o 
   6   3   9     1104.53     1120.10     24.31 o 
   7   3   9      665.78      691.78     27.09 o 
   8   3   9      104.77      130.28     13.20 o 
   9   3   9       55.98       42.68     10.13 o 
  -9   4   9       12.06       14.48      7.08 o 
  -8   4   9      178.35      188.96     10.71 o 
  -7   4   9      102.26       93.78      7.58 o 
  -6   4   9      307.05      304.17     19.58 o 
  -5   4   9      478.22      425.68     10.57 o 
  -4   4   9       89.44       90.00      4.73 o 
  -3   4   9      470.97      489.20      8.57 o 
  -2   4   9      278.40      289.11      5.33 o 
  -1   4   9      519.93      479.34      7.52 o 
   0   4   9        2.00        1.96      1.81 o 
   1   4   9      326.30      351.91      4.95 o 
   2   4   9      531.65      522.62      9.77 o 
   3   4   9       14.95       14.55      2.94 o 
   4   4   9      279.78      283.58      8.89 o 
   5   4   9       77.13       92.24      7.11 o 
   6   4   9      349.36      316.99     15.23 o 
   7   4   9       70.98       70.64      9.18 o 
   8   4   9      147.27      118.18     13.64 o 
   9   4   9       15.59        7.13     12.62 o 
  -9   5   9      258.69      272.19     17.02 o 
  -8   5   9        7.46       12.42      6.98 o 
  -7   5   9        3.73        6.10      4.84 o 
  -6   5   9        0.98        3.88      4.69 o 
  -5   5   9      331.50      347.00     12.33 o 
  -4   5   9     2464.38     2431.65     29.70 o 
  -3   5   9       12.05       10.73      3.22 o 
  -2   5   9      745.33      708.15     10.19 o 
  -1   5   9      683.87      657.04      9.30 o 
   0   5   9     1031.13     1005.49     11.56 o 
   1   5   9      599.30      618.48      8.34 o 
   2   5   9      283.27      298.97      6.67 o 
   3   5   9      230.46      210.79      7.62 o 
   4   5   9     1037.12     1025.68     17.85 o 
   5   5   9      423.72      432.20     18.30 o 
   6   5   9      109.90      125.68      9.24 o 
   7   5   9       17.82        7.95      8.17 o 
   8   5   9       27.85       27.35     10.76 o 
  -8   6   9        1.52        8.83      7.49 o 
  -7   6   9       80.69       66.71      7.51 o 
  -6   6   9       16.96       23.12      6.23 o 
  -5   6   9        8.95        2.59      4.47 o 
  -4   6   9        5.32       12.17      4.09 o 
  -3   6   9       38.80       44.50      4.25 o 
  -2   6   9      155.16      170.48      5.82 o 
  -1   6   9      267.96      253.57      6.38 o 
   0   6   9       14.59       17.71      2.83 o 
   1   6   9        0.33       -2.08      2.08 o 
   2   6   9        8.23        4.63      2.57 o 
   3   6   9        1.04        7.07      3.45 o 
   4   6   9       76.72       72.36      6.50 o 
   5   6   9       24.89       25.29      6.44 o 
   6   6   9        0.55       -0.85      6.88 o 
   7   6   9       60.97       62.52     11.61 o 
   8   6   9       34.17       16.99     10.93 o 
  -8   7   9       35.85       39.05      9.07 o 
  -7   7   9       49.80       46.46      8.89 o 
  -6   7   9       27.10       22.69      7.72 o 
  -5   7   9       47.25       61.05      7.46 o 
  -4   7   9      502.35      497.77     12.67 o 
  -3   7   9       16.62       20.61      4.54 o 
  -2   7   9      116.67      119.00      6.04 o 
  -1   7   9       10.19       11.27      3.15 o 
   0   7   9      317.56      325.31      7.82 o 
   1   7   9      397.24      388.99     10.51 o 
   2   7   9      443.01      406.59     10.54 o 
   3   7   9       15.65       12.32      4.40 o 
   4   7   9      303.74      274.54     11.70 o 
   5   7   9      129.39      131.78     11.34 o 
   6   7   9      248.51      221.39     14.51 o 
   7   7   9       22.23        2.53     12.37 o 
  -7   8   9        0.16        5.33      9.49 o 
  -6   8   9       82.00       84.19     16.00 o 
  -5   8   9       26.33       24.65      7.89 o 
  -4   8   9        3.92        8.48      5.27 o 
  -3   8   9      500.65      474.61     13.32 o 
  -2   8   9       52.19       55.45      6.66 o 
  -1   8   9      140.40      162.53      8.54 o 
   0   8   9       56.91       51.37      6.64 o 
   1   8   9        0.10        3.15      4.53 o 
   2   8   9        0.90        2.77      4.87 o 
   3   8   9        1.86       10.27      6.23 o 
   4   8   9        4.16       14.38      7.28 o 
   5   8   9       63.82       57.05      9.91 o 
   6   8   9        3.43        3.83     11.65 o 
  -5   9   9       44.54       51.41     11.18 o 
  -4   9   9       23.61       18.27      7.35 o 
  -3   9   9       15.87       20.34      8.46 o 
  -2   9   9      133.06      146.28     18.28 o 
  -1   9   9       52.48       63.10      8.15 o 
   0   9   9       28.65       25.52      7.12 o 
   1   9   9      118.14      127.14      9.44 o 
   2   9   9      311.69      306.66     13.45 o 
   3   9   9      145.15      174.34     13.45 o 
   4   9   9        1.03       11.27      7.63 o 
   5   9   9        0.38       -6.54      8.07 o 
  -4  10   9        0.47        7.01      8.59 o 
  -3  10   9        3.41        8.44      7.40 o 
  -2  10   9        2.67        0.71      6.95 o 
  -1  10   9       24.46       33.07      8.96 o 
   0  10   9        2.16        2.40      7.97 o 
   1  10   9       15.71       14.82      7.55 o 
   2  10   9        7.79       10.09      6.84 o 
   3  10   9       20.49       30.84      8.69 o 
 -10   0  10        6.25        4.33      8.38 o 
  -9   0  10       39.51       52.69      9.90 o 
  -8   0  10      391.90      381.57     18.67 o 
  -7   0  10     1053.27     1065.54     23.25 o 
  -6   0  10      183.11      155.64      9.18 o 
  -5   0  10      306.33      253.67     10.56 o 
  -4   0  10     1279.08     1265.13     26.05 o 
  -3   0  10     4636.71     4384.33     60.11 o 
  -2   0  10     1003.84      943.24     14.37 o 
  -1   0  10      638.14      794.75     15.46 o 
   0   0  10        5.73        4.29      2.76 o 
   1   0  10     1111.24      966.15     14.54 o 
   2   0  10     4838.63     4714.65     63.64 o 
   3   0  10      333.59      341.98      9.57 o 
   4   0  10       48.94       60.42      6.31 o 
   5   0  10      174.62      185.21      7.61 o 
   6   0  10     2251.38     2272.45     50.39 o 
   7   0  10      650.72      591.35     27.60 o 
   8   0  10       10.71       26.01     10.02 o 
   9   0  10       14.87       -2.00     12.66 o 
 -10   1  10       43.32       62.60      8.13 o 
  -9   1  10       58.97       51.95      7.91 o 
  -8   1  10        9.09        9.93      4.96 o 
  -7   1  10      259.69      267.35     13.39 o 
  -6   1  10      121.15      132.54      5.19 o 
  -5   1  10      613.08      618.36     10.04 o 
  -4   1  10      581.33      582.10      9.25 o 
  -3   1  10       12.41       11.22      1.64 o 
  -2   1  10     1708.24     1778.72     15.90 o 
  -1   1  10      722.44      786.60      9.50 o 
   0   1  10      296.76      273.06      5.32 o 
   1   1  10     1086.49     1025.89     12.64 o 
   2   1  10      221.69      241.84      4.74 o 
   3   1  10     1989.73     2112.41     30.76 o 
   4   1  10      179.73      179.10      4.66 o 
   5   1  10      353.79      347.81      7.91 o 
   6   1  10       20.11       24.28      5.14 o 
   7   1  10      204.05      200.93     11.93 o 
   8   1  10       60.64       57.77      9.54 o 
   9   1  10        0.10        2.94      9.41 o 
 -10   2  10      313.12      357.88     20.32 o 
  -9   2  10      270.58      254.96     13.00 o 
  -8   2  10        0.89        4.29      9.82 o 
  -7   2  10      680.33      657.67     15.48 o 
  -6   2  10      906.48      951.43     14.21 o 
  -5   2  10      121.18      109.34      4.66 o 
  -4   2  10      564.33      616.66      9.41 o 
  -3   2  10      165.25      151.04      4.39 o 
  -2   2  10        4.47        6.50      1.44 o 
  -1   2  10     6456.28     6509.01     54.78 o 
   0   2  10     3045.54     3125.31     31.09 o 
   1   2  10       82.49       88.62      3.63 o 
   2   2  10       19.79       19.60      1.78 o 
   3   2  10     1350.58     1309.58     17.75 o 
   4   2  10     2664.39     2716.96     32.08 o 
   5   2  10       11.23       11.35      3.43 o 
   6   2  10      222.74      226.76     11.48 o 
   7   2  10      259.95      230.43     14.93 o 
   8   2  10       96.97       93.02     11.97 o 
   9   2  10      144.84      161.64     15.15 o 
  -9   3  10       26.99       33.11      7.61 o 
  -8   3  10        1.18        4.40      5.85 o 
  -7   3  10        1.13        0.63      5.01 o 
  -6   3  10       45.01       49.30      5.51 o 
  -5   3  10       54.62       66.19      4.17 o 
  -4   3  10        4.51        7.52      2.59 o 
  -3   3  10      244.78      238.25      5.21 o 
  -2   3  10      203.04      202.62      4.80 o 
  -1   3  10       58.97       57.81      2.62 o 
   0   3  10        3.41        4.43      2.13 o 
   1   3  10       56.64       63.33      2.91 o 
   2   3  10      231.45      205.45      5.00 o 
   3   3  10        0.05       -2.48      2.48 o 
   4   3  10      358.32      375.65      8.05 o 
   5   3  10       79.74       79.98      6.61 o 
   6   3  10        0.69        3.56      5.65 o 
   7   3  10       11.89       20.42      8.15 o 
   8   3  10        0.11        4.02      8.22 o 
   9   3  10        7.71       -8.48      9.55 o 
  -9   4  10       25.23       23.27      7.95 o 
  -8   4  10        2.90       12.31      6.34 o 
  -7   4  10      132.03      124.60      8.32 o 
  -6   4  10      237.58      233.24     10.42 o 
  -5   4  10     1032.71      991.42     18.80 o 
  -4   4  10      108.31      102.98      6.14 o 
  -3   4  10      300.89      318.09      7.20 o 
  -2   4  10      809.86      793.59     10.38 o 
  -1   4  10     4437.97     4574.21     43.35 o 
   0   4  10      505.77      462.69      7.10 o 
   1   4  10      522.48      550.17      7.03 o 
   2   4  10       16.07       17.35      2.38 o 
   3   4  10      108.15      127.58      6.07 o 
   4   4  10      727.75      732.66     15.24 o 
   5   4  10      274.06      271.92     10.71 o 
   6   4  10       93.39      104.04      8.48 o 
   7   4  10        5.71        3.41      7.11 o 
   8   4  10      108.11      108.88     16.64 o 
   9   4  10      122.59      115.42     14.89 o 
  -9   5  10       18.74       29.85      8.26 o 
  -8   5  10        0.49        3.53      6.41 o 
  -7   5  10        0.96        0.02      5.02 o 
  -6   5  10        1.86        0.28      5.12 o 
  -5   5  10        8.19        6.62      4.66 o 
  -4   5  10      489.46      451.56      9.61 o 
  -3   5  10       47.73       52.58      4.18 o 
  -2   5  10      601.33      584.63      9.26 o 
  -1   5  10      138.92      125.14      4.23 o 
   0   5  10       13.27        5.48      2.26 o 
   1   5  10       68.29       66.68      3.69 o 
   2   5  10        2.53        3.81      2.56 o 
   3   5  10      171.76      192.49      9.45 o 
   4   5  10       45.31       45.77      5.96 o 
   5   5  10        4.39        5.72      5.02 o 
   6   5  10       25.41       31.65      7.58 o 
   7   5  10        6.32        7.37      9.00 o 
   8   5  10        0.99       14.62     10.01 o 
  -8   6  10       94.90      136.67     13.04 o 
  -7   6  10      292.80      296.40     12.67 o 
  -6   6  10       73.41       70.59      7.66 o 
  -5   6  10       25.08       20.91      5.51 o 
  -4   6  10        1.46       -3.91      3.91 o 
  -3   6  10     1651.32     1616.89     24.87 o 
  -2   6  10      303.10      313.03      8.07 o 
  -1   6  10      126.21      127.31      4.43 o 
   0   6  10       47.21       57.45      3.45 o 
   1   6  10      604.23      596.99      9.81 o 
   2   6  10      245.51      246.61      6.61 o 
   3   6  10      450.80      468.99     15.84 o 
   4   6  10       10.84        4.43      4.31 o 
   5   6  10       27.63       23.98      7.72 o 
   6   6  10      514.19      524.74     19.51 o 
   7   6  10      116.30      154.56     20.74 o 
   8   6  10        9.49        9.63     10.95 o 
  -7   7  10        1.88        0.45      6.68 o 
  -6   7  10       47.29       54.87      7.51 o 
  -5   7  10       47.73       47.80      7.44 o 
  -4   7  10      286.47      278.10     10.74 o 
  -3   7  10      155.66      154.03      7.84 o 
  -2   7  10      496.49      479.87     11.46 o 
  -1   7  10        9.02        6.12      4.13 o 
   0   7  10      326.18      324.74      9.07 o 
   1   7  10       36.22       36.18      4.38 o 
   2   7  10      130.19      117.02      6.77 o 
   3   7  10      157.35      161.40      7.93 o 
   4   7  10      131.17      132.15      9.60 o 
   5   7  10       24.79       29.34      9.62 o 
   6   7  10      113.56      129.39     12.08 o 
   7   7  10        1.32       -3.63      9.36 o 
  -6   8  10      114.60      112.85     11.48 o 
  -5   8  10      198.70      194.24     15.40 o 
  -4   8  10        6.92        5.32      5.28 o 
  -3   8  10       21.64       17.87      5.60 o 
  -2   8  10       26.70       21.22      5.84 o 
  -1   8  10      401.68      430.20     16.56 o 
   0   8  10       21.48       15.98      5.40 o 
   1   8  10      126.48      119.73      8.96 o 
   2   8  10       40.99       39.50      6.39 o 
   3   8  10      188.02      191.75     11.76 o 
   4   8  10      575.28      543.97     28.27 o 
   5   8  10       49.37       51.58      9.77 o 
   6   8  10        0.32       -9.02      9.02 o 
  -5   9  10        1.73        5.21      9.29 o 
  -4   9  10        8.60        4.12      6.82 o 
  -3   9  10       41.73       25.23      6.81 o 
  -2   9  10       10.81        7.81      6.55 o 
  -1   9  10        4.44       -4.80      6.08 o 
   0   9  10        0.01        1.56      6.41 o 
   1   9  10        0.92        4.65      7.65 o 
   2   9  10       57.04       59.01      8.80 o 
   3   9  10       12.13       19.44      7.51 o 
   4   9  10        0.22       -0.28      7.53 o 
   5   9  10       53.33       45.82     10.43 o 
  -3  10  10       62.53       68.65      9.68 o 
  -2  10  10       42.27       33.56      8.48 o 
  -1  10  10       67.25      103.87     13.01 o 
   0  10  10       59.84       65.56     10.40 o 
   1  10  10       42.69       51.74      9.04 o 
   2  10  10       15.21        6.29      6.57 o 
   3  10  10        1.70        9.73     11.12 o 
 -10   1  11       21.83       15.88      8.38 o 
  -9   1  11       47.89       38.96      6.97 o 
  -8   1  11      121.15      137.42      9.56 o 
  -7   1  11      278.19      299.07     11.60 o 
  -6   1  11     1601.24     1555.86     21.97 o 
  -5   1  11      722.41      683.81     10.83 o 
  -4   1  11       55.16       66.23      3.29 o 
  -3   1  11      588.72      602.30      8.50 o 
  -2   1  11      792.03      747.20      8.65 o 
  -1   1  11     1303.90     1217.12     14.02 o 
   0   1  11      948.50      898.56     11.60 o 
   1   1  11     2424.33     2639.62     26.44 o 
   2   1  11       32.95       14.23      1.80 o 
   3   1  11      447.98      414.12      7.67 o 
   4   1  11      851.05      842.25     15.23 o 
   5   1  11      296.70      321.25     10.58 o 
   6   1  11      293.00      296.29     14.69 o 
   7   1  11      739.69      736.60     24.32 o 
   8   1  11      136.69      159.29     13.86 o 
   9   1  11       23.10       16.10     10.43 o 
  -9   2  11      267.28      292.06     14.19 o 
  -8   2  11        7.51        3.75      5.85 o 
  -7   2  11      123.00      112.51      9.91 o 
  -6   2  11       46.85       38.10      4.19 o 
  -5   2  11       17.99       19.23      3.07 o 
  -4   2  11        5.07        4.46      2.38 o 
  -3   2  11      121.33      103.35      4.14 o 
  -2   2  11      994.05     1034.12     11.30 o 
  -1   2  11     1044.15     1104.36     11.68 o 
   0   2  11      829.50      804.43     10.93 o 
   1   2  11       79.36       64.47      3.56 o 
   2   2  11      490.62      473.50      7.40 o 
   3   2  11       22.96       34.22      3.43 o 
   4   2  11      240.92      235.88      7.10 o 
   5   2  11      726.40      737.42     13.32 o 
   6   2  11      224.46      248.08     12.21 o 
   7   2  11      325.26      350.48     18.52 o 
   8   2  11       59.31       61.03     11.58 o 
   9   2  11       15.67       27.09     10.98 o 
  -9   3  11      395.36      414.90     16.93 o 
  -8   3  11      884.35      868.99     23.69 o 
  -7   3  11       58.97       66.53      7.88 o 
  -6   3  11       45.82       34.64      5.27 o 
  -5   3  11      205.57      205.27      6.24 o 
  -4   3  11      816.24      819.09     12.57 o 
  -3   3  11     2084.87     2076.16     22.34 o 
  -2   3  11       56.53       80.19      3.35 o 
  -1   3  11      802.89      782.50      9.27 o 
   0   3  11     3063.06     3109.19     31.65 o 
   1   3  11     2680.25     2674.20     27.48 o 
   2   3  11      696.05      715.86     11.41 o 
   3   3  11       38.25       44.74      3.29 o 
   4   3  11        2.29       -1.51      4.21 o 
   5   3  11     1004.79     1005.10     21.61 o 
   6   3  11      556.93      571.82     27.38 o 
   7   3  11      106.55       98.59     11.89 o 
   8   3  11       18.65       10.97      9.35 o 
   9   3  11        5.03       12.25     10.45 o 
  -9   4  11       29.74       29.74     10.17 o 
  -8   4  11        5.64        1.75      6.20 o 
  -7   4  11       40.84       55.10      7.73 o 
  -6   4  11       54.29       52.37      6.29 o 
  -5   4  11       30.03       25.79      6.62 o 
  -4   4  11       67.08       68.42      4.34 o 
  -3   4  11      768.59      748.66     10.52 o 
  -2   4  11       99.43       90.48      3.77 o 
  -1   4  11      666.79      652.98      9.09 o 
   0   4  11      367.67      335.78      7.40 o 
   1   4  11        0.06       -0.37      1.43 o 
   2   4  11       72.79       79.73      3.80 o 
   3   4  11      112.11       96.38      5.94 o 
   4   4  11      847.18      858.70     15.83 o 
   5   4  11       30.80       45.87      6.26 o 
   6   4  11      211.42      221.40     12.87 o 
   7   4  11      225.12      245.04     14.63 o 
   8   4  11        8.92       19.33     10.69 o 
   9   4  11       72.35       68.35     13.47 o 
  -8   5  11       24.14       28.84      7.54 o 
  -7   5  11       71.04       64.49      7.71 o 
  -6   5  11      491.89      467.14     21.14 o 
  -5   5  11       30.16       29.91      5.46 o 
  -4   5  11      723.25      712.23     13.81 o 
  -3   5  11      256.57      265.83      7.03 o 
  -2   5  11      838.51      785.48      8.98 o 
  -1   5  11     1343.34     1378.95     15.53 o 
   0   5  11       48.93       54.73      3.36 o 
   1   5  11       98.02      100.94      4.46 o 
   2   5  11      540.17      530.33      9.01 o 
   3   5  11      405.71      425.74     10.94 o 
   4   5  11      109.08      118.58      6.94 o 
   5   5  11       60.90       47.23      6.77 o 
   6   5  11       19.26       17.62      7.45 o 
   7   5  11      420.30      375.77     20.90 o 
   8   5  11       34.52       31.32     11.37 o 
  -8   6  11        0.31       -5.09      7.52 o 
  -7   6  11       10.75       14.13      6.16 o 
  -6   6  11        1.75       -5.02      5.02 o 
  -5   6  11        2.98       -1.12      5.08 o 
  -4   6  11       28.10       27.87      5.60 o 
  -3   6  11       18.78       22.53      3.62 o 
  -2   6  11       59.55       68.12      4.19 o 
  -1   6  11      103.17      111.05      4.25 o 
   0   6  11        0.86       -1.96      2.38 o 
   1   6  11       88.03       96.50      4.91 o 
   2   6  11       11.84       14.19      3.56 o 
   3   6  11       20.86       13.70      4.01 o 
   4   6  11        1.40        5.60      4.99 o 
   5   6  11        0.79       12.33      7.09 o 
   6   6  11      164.31      172.34     15.20 o 
   7   6  11       40.07       19.73     10.33 o 
  -7   7  11       69.39       58.20      8.87 o 
  -6   7  11      240.16      259.31     12.39 o 
  -5   7  11        1.02       -3.97      5.55 o 
  -4   7  11      297.77      332.60     11.06 o 
  -3   7  11      110.23      106.17      6.46 o 
  -2   7  11        2.49        4.35      3.77 o 
  -1   7  11      157.00      147.35      6.48 o 
   0   7  11      203.08      203.07      8.69 o 
   1   7  11       91.19       91.98      5.36 o 
   2   7  11      340.68      309.14     12.71 o 
   3   7  11      372.85      360.18     12.74 o 
   4   7  11       75.74       84.21     10.43 o 
   5   7  11       58.94       62.98      9.52 o 
   6   7  11       16.14       19.12     13.26 o 
   7   7  11      124.02      132.18     15.86 o 
  -6   8  11        0.91       12.93      7.20 o 
  -5   8  11        0.54       -0.91      7.62 o 
  -4   8  11        0.01       -0.06      5.58 o 
  -3   8  11       39.46       44.26      5.89 o 
  -2   8  11       93.39       90.50      6.78 o 
  -1   8  11        0.00        3.37      5.13 o 
   0   8  11        3.16        6.26      5.13 o 
   1   8  11       34.16       35.09      6.75 o 
   2   8  11      149.77      138.47      9.19 o 
   3   8  11      109.97       89.19     11.39 o 
   4   8  11      232.36      222.98     21.18 o 
   5   8  11       56.69       51.96     11.20 o 
   6   8  11        7.73        3.42      9.92 o 
  -5   9  11        9.67       -1.59      7.57 o 
  -4   9  11      134.20      152.79     11.68 o 
  -3   9  11      302.87      306.11     15.00 o 
  -2   9  11       15.37        9.17      8.27 o 
  -1   9  11        0.48       -2.48      5.12 o 
   0   9  11       37.05       60.64      8.73 o 
   1   9  11      140.18      144.41     12.25 o 
   2   9  11       74.54       59.77     11.44 o 
   3   9  11        5.72       -3.87      6.90 o 
   4   9  11       11.92       14.54      8.97 o 
  -3  10  11        0.70        4.17      7.45 o 
  -2  10  11       53.99       46.92     11.10 o 
  -1  10  11       40.59       51.29     10.55 o 
   0  10  11       11.76       18.52      8.89 o 
   1  10  11        1.44       -0.38      8.61 o 
   2  10  11       22.97       22.85      8.36 o 
 -10   0  12        0.89        9.81      9.48 o 
  -9   0  12      393.72      418.94     21.94 o 
  -8   0  12       41.90       32.13      8.98 o 
  -7   0  12      131.34      132.74     11.94 o 
  -6   0  12     1752.86     1637.22     31.10 o 
  -5   0  12     3447.92     3476.79     62.31 o 
  -4   0  12     2734.54     2508.70     46.47 o 
  -3   0  12      713.43      794.71     15.97 o 
  -2   0  12      101.15      144.30      6.43 o 
  -1   0  12        6.69        8.65      3.47 o 
   0   0  12     3190.97     3015.12     39.59 o 
   1   0  12      747.80      742.90     13.39 o 
   2   0  12      123.63      138.36      7.17 o 
   3   0  12      251.84      288.50      8.36 o 
   4   0  12     1616.30     1565.54     32.21 o 
   5   0  12     2924.93     2883.93     94.96 o 
   6   0  12       44.71       52.97      9.63 o 
   7   0  12      150.46      129.09     19.14 o 
   8   0  12      299.45      259.34     19.29 o 
   9   0  12      248.59      232.76     26.18 o 
  -9   1  12        1.68       -5.92      5.92 o 
  -8   1  12      291.21      293.16     13.57 o 
  -7   1  12        0.76       -3.30      3.78 o 
  -6   1  12      224.50      218.88      7.75 o 
  -5   1  12      140.19      135.39      5.95 o 
  -4   1  12       41.97       43.06      3.58 o 
  -3   1  12      114.72      118.70      4.22 o 
  -2   1  12       30.63       30.13      2.31 o 
  -1   1  12      625.86      635.00      8.96 o 
   0   1  12       20.51       17.28      2.45 o 
   1   1  12      147.45      133.52      4.13 o 
   2   1  12      436.77      431.75      6.69 o 
   3   1  12       67.92       71.36      4.06 o 
   4   1  12      118.55      126.49      6.59 o 
   5   1  12        2.52       -3.17      4.77 o 
   6   1  12       30.67       23.44      6.73 o 
   7   1  12       49.35       65.68      8.69 o 
   8   1  12        5.75       17.15      9.35 o 
   9   1  12        9.10        6.67      8.91 o 
  -9   2  12       49.72       60.64      8.66 o 
  -8   2  12      120.61      145.13     10.42 o 
  -7   2  12      616.95      607.94     17.45 o 
  -6   2  12      887.01      870.56     15.70 o 
  -5   2  12       11.69       12.51      2.87 o 
  -4   2  12       68.32       54.32      3.52 o 
  -3   2  12      653.14      619.99      9.67 o 
  -2   2  12     1890.88     1864.19     18.55 o 
  -1   2  12     1303.51     1286.02     13.38 o 
   0   2  12     2957.94     3205.16     33.79 o 
   1   2  12      321.06      294.51      6.64 o 
   2   2  12     1319.44     1339.68     15.92 o 
   3   2  12      846.10      837.36     10.87 o 
   4   2  12      194.72      239.89     14.73 o 
   5   2  12        5.24       10.08      4.68 o 
   6   2  12      171.49      174.52     13.96 o 
   7   2  12      792.51      768.78     25.88 o 
   8   2  12       48.88       45.45     10.82 o 
   9   2  12        7.46       34.62     11.20 o 
  -9   3  12       42.18       44.12      8.72 o 
  -8   3  12        0.63       -1.35      6.09 o 
  -7   3  12        0.10        2.82      5.90 o 
  -6   3  12      173.01      156.95      9.91 o 
  -5   3  12       30.87       32.05      3.30 o 
  -4   3  12      207.50      206.07      6.46 o 
  -3   3  12       50.68       68.36      3.83 o 
  -2   3  12      391.54      367.32      6.36 o 
  -1   3  12      210.16      209.64      4.85 o 
   0   3  12        2.73       -2.37      2.37 o 
   1   3  12        2.17        3.15      2.50 o 
   2   3  12      128.17      139.15      3.98 o 
   3   3  12      139.18      167.90      8.43 o 
   4   3  12      691.50      683.37     18.18 o 
   5   3  12        1.08       -6.07      6.07 o 
   6   3  12        0.15       -6.56      6.56 o 
   7   3  12       55.61       53.39     10.37 o 
   8   3  12       20.34       10.62      9.52 o 
   9   3  12       75.99       66.85     12.90 o 
  -9   4  12       39.75       38.36      7.91 o 
  -8   4  12       86.15      110.87     11.92 o 
  -7   4  12      189.12      182.21     11.55 o 
  -6   4  12      330.63      320.82     12.20 o 
  -5   4  12      180.28      197.74      9.01 o 
  -4   4  12       14.11       13.58      3.16 o 
  -3   4  12      267.56      291.22      6.37 o 
  -2   4  12     1577.30     1528.89     17.36 o 
  -1   4  12      578.66      581.78      8.64 o 
   0   4  12     1424.49     1406.58     17.08 o 
   1   4  12      248.05      278.67      6.51 o 
   2   4  12      415.38      398.06      7.82 o 
   3   4  12      214.29      238.42      8.65 o 
   4   4  12      855.37      845.30     15.97 o 
   5   4  12      111.40      126.83     10.06 o 
   6   4  12       78.68       85.44     11.55 o 
   7   4  12      161.85      173.10     17.45 o 
   8   4  12       76.97       82.42     13.02 o 
  -8   5  12        7.47       -4.40      6.76 o 
  -7   5  12        0.00        5.08      6.23 o 
  -6   5  12       15.41       17.06      5.93 o 
  -5   5  12       52.31       60.34      6.32 o 
  -4   5  12       39.12       39.74      4.91 o 
  -3   5  12      325.30      329.64      8.58 o 
  -2   5  12      277.46      275.35      6.03 o 
  -1   5  12      672.02      657.69      9.00 o 
   0   5  12        0.05       -2.10      2.26 o 
   1   5  12      158.44      150.14      5.32 o 
   2   5  12       85.64       78.70      4.73 o 
   3   5  12      273.41      234.32      9.02 o 
   4   5  12      115.90      111.81      6.99 o 
   5   5  12       22.32       22.86      6.34 o 
   6   5  12       76.49       91.69     10.51 o 
   7   5  12       41.62       49.21     10.75 o 
   8   5  12        1.61        3.28     10.02 o 
  -8   6  12        1.21        7.42      7.90 o 
  -7   6  12        0.50        1.14      6.69 o 
  -6   6  12      114.97      113.51      8.63 o 
  -5   6  12      736.23      741.22     16.14 o 
  -4   6  12      980.18      938.52     19.48 o 
  -3   6  12      150.27      153.06      6.65 o 
  -2   6  12      196.04      203.51      7.22 o 
  -1   6  12       37.86       45.29      3.17 o 
   0   6  12     1843.39     1823.36     20.56 o 
   1   6  12      134.05      134.14      7.11 o 
   2   6  12      127.78      112.44      6.26 o 
   3   6  12       15.81       14.49      4.20 o 
   4   6  12      286.57      301.11     22.45 o 
   5   6  12      271.79      269.09     14.55 o 
   6   6  12      133.97      136.42     13.87 o 
   7   6  12        2.92        6.97     10.12 o 
  -7   7  12        1.22       -4.78      8.16 o 
  -6   7  12       94.23       94.01      8.90 o 
  -5   7  12       11.14       22.50      6.87 o 
  -4   7  12       10.89       10.36      6.11 o 
  -3   7  12      418.44      438.15     12.99 o 
  -2   7  12       20.78       14.73      4.39 o 
  -1   7  12       89.56      100.47      5.76 o 
   0   7  12        2.78        2.32      4.15 o 
   1   7  12       44.60       29.70      7.62 o 
   2   7  12        6.46        8.75      4.51 o 
   3   7  12       71.78       76.45      6.71 o 
   4   7  12      178.88      186.63     12.63 o 
   5   7  12        3.35        5.33      7.87 o 
   6   7  12       12.17        9.80      8.90 o 
  -6   8  12       71.73       79.44      9.21 o 
  -5   8  12       83.35       88.59      8.75 o 
  -4   8  12        0.59       -5.40      5.40 o 
  -3   8  12       53.19       57.33      5.97 o 
  -2   8  12      404.67      379.33     13.24 o 
  -1   8  12       77.04       74.93      8.82 o 
   0   8  12       30.48       29.98      6.04 o 
   1   8  12       61.55       56.88      7.72 o 
   2   8  12      277.65      275.28     13.47 o 
   3   8  12       34.96       35.27      7.43 o 
   4   8  12       10.07        5.96      7.75 o 
   5   8  12        3.29       -8.30      8.30 o 
  -5   9  12       10.74        7.85      7.86 o 
  -4   9  12       25.43       12.39      6.94 o 
  -3   9  12        5.11       14.70      6.34 o 
  -2   9  12        5.68        3.78      5.94 o 
  -1   9  12       16.20        8.80      5.92 o 
   0   9  12       72.47       69.45      9.97 o 
   1   9  12       40.39       38.62      8.73 o 
   2   9  12        6.97       14.58      8.21 o 
   3   9  12        4.47        4.97      7.25 o 
   4   9  12        1.21        5.89      8.38 o 
  -2  10  12       53.02       54.75      9.31 o 
  -1  10  12      108.48      119.88     12.67 o 
   0  10  12       20.63       25.85      9.29 o 
   1  10  12       14.72        8.80      8.65 o 
   2  10  12       20.37       21.31      8.54 o 
  -9   1  13        6.29       11.51      6.36 o 
  -8   1  13      334.48      325.38     13.67 o 
  -7   1  13      453.12      486.58     13.26 o 
  -6   1  13      103.64      108.04      5.88 o 
  -5   1  13     1140.43     1066.23     17.40 o 
  -4   1  13      473.95      480.04      9.20 o 
  -3   1  13     1720.26     1672.94     18.25 o 
  -2   1  13     1049.83     1076.02     12.58 o 
  -1   1  13       10.47       13.51      2.47 o 
   0   1  13      404.84      375.30      6.71 o 
   1   1  13     1481.36     1464.22     16.66 o 
   2   1  13     2218.03     2207.26     25.94 o 
   3   1  13      377.29      371.81      7.05 o 
   4   1  13       60.44       54.69      6.59 o 
   5   1  13        2.69        6.08      5.16 o 
   6   1  13      651.62      678.18     18.92 o 
   7   1  13      207.34      229.51     15.51 o 
   8   1  13      278.24      245.06     15.35 o 
   9   1  13       16.62       28.78     11.19 o 
  -9   2  13        9.15        3.47      7.02 o 
  -8   2  13       12.66        9.86      6.89 o 
  -7   2  13       42.43       45.17      7.05 o 
  -6   2  13       91.64       95.07      6.34 o 
  -5   2  13      123.37      102.66      4.88 o 
  -4   2  13      363.17      346.45      7.46 o 
  -3   2  13       29.44       35.47      3.18 o 
  -2   2  13      434.17      391.85      6.21 o 
  -1   2  13        8.59       11.26      2.36 o 
   0   2  13     1830.42     1754.98     20.52 o 
   1   2  13      269.65      237.48      6.04 o 
   2   2  13       70.03       58.86      3.43 o 
   3   2  13      661.33      645.40     10.49 o 
   4   2  13        6.35        1.98      4.34 o 
   5   2  13      470.12      496.99     18.13 o 
   6   2  13      135.46      165.69     13.07 o 
   7   2  13       69.03       90.18     11.66 o 
   8   2  13      271.94      273.28     27.59 o 
   9   2  13        5.56        5.53     10.61 o 
  -9   3  13      169.21      186.51     12.85 o 
  -8   3  13       18.42       15.82      7.24 o 
  -7   3  13      115.20      114.71      9.45 o 
  -6   3  13      445.98      426.95     17.80 o 
  -5   3  13      445.24      425.57      9.62 o 
  -4   3  13       31.11       25.61      3.31 o 
  -3   3  13       24.22       27.09      2.61 o 
  -2   3  13       55.78       64.31      3.43 o 
  -1   3  13     3220.95     3105.68     28.59 o 
   0   3  13     3741.58     3586.54     36.37 o 
   1   3  13      764.86      793.88     11.68 o 
   2   3  13      135.13      156.57      4.64 o 
   3   3  13      114.89      110.37      6.60 o 
   4   3  13      386.35      406.49     15.05 o 
   5   3  13      320.92      315.42     16.62 o 
   6   3  13       54.36       51.85      9.64 o 
   7   3  13      143.81      145.88     13.89 o 
   8   3  13      253.60      272.01     18.37 o 
  -9   4  13      169.63      210.90     14.03 o 
  -8   4  13      196.46      220.28     13.53 o 
  -7   4  13       45.99       43.25      7.98 o 
  -6   4  13       59.25       51.61      7.40 o 
  -5   4  13        2.93        9.80      4.86 o 
  -4   4  13       85.50       88.15      4.74 o 
  -3   4  13       88.05       86.96      4.34 o 
  -2   4  13      280.56      270.99      6.44 o 
  -1   4  13       22.76       25.05      2.81 o 
   0   4  13      802.06      789.29     11.58 o 
   1   4  13      199.66      191.50      6.18 o 
   2   4  13      686.69      652.24     11.28 o 
   3   4  13      355.28      352.58     11.62 o 
   4   4  13        3.25        4.37      4.17 o 
   5   4  13      570.44      597.71     26.72 o 
   6   4  13      186.05      199.05     12.97 o 
   7   4  13      184.83      191.81     13.97 o 
   8   4  13       99.36      105.61     17.44 o 
  -8   5  13      199.07      188.79     12.39 o 
  -7   5  13      226.00      217.98     13.23 o 
  -6   5  13      207.39      177.96     10.47 o 
  -5   5  13      204.50      194.94     10.52 o 
  -4   5  13        1.98       -1.10      4.50 o 
  -3   5  13     1689.07     1714.05     23.71 o 
  -2   5  13      218.34      219.85      5.42 o 
  -1   5  13       67.19       67.82      3.43 o 
   0   5  13       13.65        9.34      2.82 o 
   1   5  13      890.43      905.12     14.00 o 
   2   5  13      375.16      358.49      9.00 o 
   3   5  13      688.14      687.11     15.79 o 
   4   5  13      219.23      195.18     10.23 o 
   5   5  13      207.61      208.94     12.84 o 
   6   5  13       93.73       94.67     10.62 o 
   7   5  13      133.14      128.26     14.56 o 
   8   5  13       19.56        3.99     10.41 o 
  -8   6  13        0.24       -7.67      7.67 o 
  -7   6  13        0.02       -6.70      6.70 o 
  -6   6  13        5.65       16.18      5.98 o 
  -5   6  13        4.10        1.46      4.85 o 
  -4   6  13        6.61        8.34      5.21 o 
  -3   6  13        4.61        9.18      3.53 o 
  -2   6  13      146.43      158.09      6.59 o 
  -1   6  13      158.01      155.65      6.25 o 
   0   6  13       16.16       16.82      3.39 o 
   1   6  13        7.42        5.70      3.24 o 
   2   6  13        0.11        2.40      3.90 o 
   3   6  13       33.38       16.28      4.99 o 
   4   6  13       77.95       67.94      7.57 o 
   5   6  13       50.40       51.94     10.97 o 
   6   6  13        7.17       22.38      9.85 o 
   7   6  13        1.33        7.31     14.79 o 
  -7   7  13       45.90       51.16      9.11 o 
  -6   7  13       39.81       30.48      7.95 o 
  -5   7  13       46.81       47.29      6.93 o 
  -4   7  13       14.71       17.27      5.40 o 
  -3   7  13      736.17      701.50     13.78 o 
  -2   7  13      217.29      223.35      8.74 o 
  -1   7  13      182.03      193.29      8.34 o 
   0   7  13       84.20      102.19      7.36 o 
   1   7  13      140.59      136.91      9.35 o 
   2   7  13      169.52      176.47      9.54 o 
   3   7  13      255.92      232.09     11.80 o 
   4   7  13        0.71        2.58      7.12 o 
   5   7  13        2.40       -1.00     12.06 o 
   6   7  13        8.14       -9.45      9.45 o 
  -6   8  13       30.07       21.26      7.44 o 
  -5   8  13        1.47       -1.84      6.11 o 
  -4   8  13        0.32       -4.47      5.44 o 
  -3   8  13       46.68       62.67      6.60 o 
  -2   8  13       14.05       17.27      5.77 o 
  -1   8  13       10.81       -1.79      6.73 o 
   0   8  13       50.16       52.87      8.78 o 
   1   8  13       25.46       35.68      7.16 o 
   2   8  13        4.05        4.37      6.39 o 
   3   8  13       10.78        9.56      7.78 o 
   4   8  13       29.85       42.30      9.53 o 
   5   8  13        9.99       17.11     10.41 o 
  -4   9  13        6.16        0.57      7.35 o 
  -3   9  13       13.77       10.79      6.93 o 
  -2   9  13       77.33       85.71      8.71 o 
  -1   9  13      208.84      230.21     14.83 o 
   0   9  13      102.09      118.29     11.65 o 
   1   9  13        8.39       -1.85      7.34 o 
   2   9  13        0.37       -5.86      7.64 o 
   3   9  13        2.90       -5.08      9.81 o 
   4   9  13      129.00      136.57     15.08 o 
  -1  10  13        4.53       -1.58      8.36 o 
   0  10  13        6.24        7.76      8.69 o 
   1  10  13        0.74       -6.98      6.98 o 
  -9   0  14        5.68        0.10      8.45 o 
  -8   0  14       35.02       64.28     10.94 o 
  -7   0  14      162.91      187.91     16.24 o 
  -6   0  14     1905.91     1870.51     35.16 o 
  -5   0  14     1710.85     1659.21     31.34 o 
  -4   0  14       14.63       25.47      4.49 o 
  -3   0  14        6.78        7.87      3.67 o 
  -2   0  14     1157.88     1024.72     20.41 o 
  -1   0  14     2641.81     2677.47     39.38 o 
   0   0  14       43.07       39.24      3.92 o 
   1   0  14      325.03      394.25      9.39 o 
   2   0  14      355.60      313.00     12.25 o 
   3   0  14     2957.01     2778.10     51.26 o 
   4   0  14     1041.80      983.64     28.10 o 
   5   0  14      232.93      283.27     17.00 o 
   6   0  14      435.40      460.27     21.04 o 
   7   0  14      136.58      137.40     20.31 o 
   8   0  14      584.97      535.32     91.90 o 
   9   0  14       67.52       53.80     17.67 o 
  -9   1  14       20.30       16.35      7.06 o 
  -8   1  14        6.07        7.57      6.14 o 
  -7   1  14      316.36      309.91     14.22 o 
  -6   1  14        0.63        0.71      3.30 o 
  -5   1  14      828.39      832.17     14.38 o 
  -4   1  14      964.51      920.74     14.06 o 
  -3   1  14      201.61      182.93      5.34 o 
  -2   1  14      423.10      417.48      7.50 o 
  -1   1  14       16.41       10.29      2.69 o 
   0   1  14       79.56       91.65      4.10 o 
   1   1  14       60.78       67.63      3.56 o 
   2   1  14       37.12       49.89      4.16 o 
   3   1  14       94.49      104.99      5.79 o 
   4   1  14       31.19       32.56      5.64 o 
   5   1  14      132.46      120.00     10.21 o 
   6   1  14      180.11      185.22     12.42 o 
   7   1  14       22.55       27.25      8.50 o 
   8   1  14      176.61      171.19     13.90 o 
   9   1  14      106.70      107.46     14.58 o 
  -9   2  14       34.85       16.50     10.34 o 
  -8   2  14      245.07      257.57     13.86 o 
  -7   2  14       42.98       56.82      8.74 o 
  -6   2  14       23.89       19.57      5.09 o 
  -5   2  14      531.26      491.60     12.89 o 
  -4   2  14     1025.00     1085.84     14.87 o 
  -3   2  14      579.28      531.48     13.75 o 
  -2   2  14      113.95      135.16      4.23 o 
  -1   2  14      445.00      419.04      7.12 o 
   0   2  14     2330.32     2303.72     26.00 o 
   1   2  14     2596.42     2496.45     27.77 o 
   2   2  14      177.68      195.39      5.86 o 
   3   2  14       49.24       49.99      4.66 o 
   4   2  14      138.21      137.00     11.64 o 
   5   2  14      926.94      940.10     31.03 o 
   6   2  14      554.01      577.07     21.18 o 
   7   2  14       32.16       35.07      9.65 o 
   8   2  14       53.51       41.02     11.20 o 
  -9   3  14        9.75        4.63      7.42 o 
  -8   3  14        9.14       15.61      7.30 o 
  -7   3  14       31.17       51.85      7.84 o 
  -6   3  14        0.96       -5.03      5.49 o 
  -5   3  14       15.17       17.04      4.90 o 
  -4   3  14       74.31       65.66      4.22 o 
  -3   3  14       90.69       82.81      3.74 o 
  -2   3  14        4.91        5.21      1.64 o 
  -1   3  14       38.53       43.88      3.06 o 
   0   3  14       18.37       23.13      3.18 o 
   1   3  14        0.34        2.46      2.87 o 
   2   3  14        1.20       -0.45      2.97 o 
   3   3  14       65.40       57.03      5.58 o 
   4   3  14       90.84       77.48      9.57 o 
   5   3  14       73.42       74.12      9.83 o 
   6   3  14        8.40       11.85      8.28 o 
   7   3  14        7.78       10.22      9.23 o 
   8   3  14       73.76       91.28     17.14 o 
  -8   4  14      324.76      347.35     16.84 o 
  -7   4  14       14.26        9.41      6.73 o 
  -6   4  14      233.47      228.02     15.17 o 
  -5   4  14      579.04      590.79     14.27 o 
  -4   4  14      233.54      224.98      8.74 o 
  -3   4  14       78.65       92.41      4.32 o 
  -2   4  14      505.26      495.44      9.10 o 
  -1   4  14      147.07      147.73      4.67 o 
   0   4  14      291.44      310.52      7.74 o 
   1   4  14     1879.09     1891.41     22.91 o 
   2   4  14      340.92      359.61     10.50 o 
   3   4  14      192.56      190.65      9.11 o 
   4   4  14      284.81      241.29     12.96 o 
   5   4  14      355.65      342.44     15.94 o 
   6   4  14      197.19      190.60     13.10 o 
   7   4  14      144.22      162.42     13.51 o 
   8   4  14       57.84       59.09     12.32 o 
  -8   5  14      102.06      112.53     11.09 o 
  -7   5  14      194.94      212.40     18.97 o 
  -6   5  14        5.84        1.26      6.76 o 
  -5   5  14      115.00      115.96      8.18 o 
  -4   5  14      179.10      179.70     10.13 o 
  -3   5  14      280.37      292.30      8.73 o 
  -2   5  14      308.95      314.22      6.96 o 
  -1   5  14      350.13      345.26      6.66 o 
   0   5  14       40.70       47.15      3.44 o 
   1   5  14        3.08        5.84      3.02 o 
   2   5  14       59.78       63.06      5.20 o 
   3   5  14       52.63       42.73      6.42 o 
   4   5  14      214.44      193.50     12.24 o 
   5   5  14        1.48        3.34      6.91 o 
   6   5  14       26.88       16.77      7.96 o 
   7   5  14       23.20       27.68     11.01 o 
  -7   6  14       54.42       46.29      8.74 o 
  -6   6  14      273.27      286.79     14.00 o 
  -5   6  14      212.48      227.11     11.18 o 
  -4   6  14      159.85      147.57      8.43 o 
  -3   6  14        9.85       18.17      3.82 o 
  -2   6  14      699.96      706.83     14.09 o 
  -1   6  14      350.20      365.56      9.07 o 
   0   6  14      102.62      109.90      6.10 o 
   1   6  14       10.77        8.72      3.50 o 
   2   6  14      146.02      155.89      7.94 o 
   3   6  14      652.80      664.19     15.77 o 
   4   6  14      427.96      398.98     16.79 o 
   5   6  14        0.97        1.00      8.65 o 
   6   6  14        3.06        7.69     10.14 o 
   7   6  14       64.08       85.55     14.01 o 
  -6   7  14        8.77        7.54      7.26 o 
  -5   7  14       37.46       36.85      6.84 o 
  -4   7  14       14.05        6.83      5.33 o 
  -3   7  14        3.70        4.31      4.73 o 
  -2   7  14      135.14      135.13      7.50 o 
  -1   7  14        1.33       -2.39      4.08 o 
   0   7  14      191.88      175.53      8.29 o 
   1   7  14       21.44       22.40      6.15 o 
   2   7  14       43.18       53.40      6.58 o 
   3   7  14        4.26       -2.00      8.11 o 
   4   7  14        0.01       -1.56      8.45 o 
   5   7  14        2.00        6.17      9.38 o 
   6   7  14       17.84       26.54     11.29 o 
  -5   8  14       54.16       39.56      7.39 o 
  -4   8  14      154.73      167.74     10.76 o 
  -3   8  14      190.64      168.27     14.69 o 
  -2   8  14      164.13      150.48      9.32 o 
  -1   8  14       11.68        9.93      6.57 o 
   0   8  14      512.60      474.03     18.91 o 
   1   8  14      396.97      367.95     15.36 o 
   2   8  14        3.40       -3.71      6.23 o 
   3   8  14        2.31        8.79      9.08 o 
   4   8  14        0.53       -3.47      9.37 o 
   5   8  14       72.94       86.01     13.71 o 
  -4   9  14       10.68       -1.05      7.51 o 
  -3   9  14        0.02       -1.87      8.16 o 
  -2   9  14       37.99       20.21      6.85 o 
  -1   9  14       11.33       -2.15      7.53 o 
   0   9  14        5.38       13.13      7.80 o 
   1   9  14        0.73       -1.09      7.53 o 
   2   9  14        2.04       -3.42      7.80 o 
   3   9  14        5.10        8.39     11.57 o 
  -9   1  15      112.51      130.09     12.29 o 
  -8   1  15       31.80       34.73     11.00 o 
  -7   1  15       82.29       74.96      8.43 o 
  -6   1  15      287.43      279.70      9.75 o 
  -5   1  15      438.80      450.90     10.37 o 
  -4   1  15      837.62      799.43     12.44 o 
  -3   1  15       98.90      113.05      4.63 o 
  -2   1  15      859.09      836.90     12.18 o 
  -1   1  15        2.36       -0.59      2.66 o 
   0   1  15     1627.41     1607.78     18.72 o 
   1   1  15     1892.61     1824.85     21.48 o 
   2   1  15      913.59      917.64     14.58 o 
   3   1  15      432.51      441.72     10.36 o 
   4   1  15      503.33      504.35     13.39 o 
   5   1  15       18.90       21.27      5.73 o 
   6   1  15       56.60       42.14      8.31 o 
   7   1  15       84.79       94.38     10.69 o 
   8   1  15       80.41       91.59     11.70 o 
  -9   2  15       34.68       50.35      9.18 o 
  -8   2  15      114.41      113.06     10.46 o 
  -7   2  15       26.79       19.38      6.75 o 
  -6   2  15      244.11      207.79     11.64 o 
  -5   2  15       13.80        9.22      3.75 o 
  -4   2  15      311.73      337.14      8.59 o 
  -3   2  15      260.53      239.58      7.15 o 
  -2   2  15       41.48       47.67      3.10 o 
  -1   2  15      967.54      969.01     12.33 o 
   0   2  15       66.87       74.54      4.06 o 
   1   2  15      185.37      179.30      5.95 o 
   2   2  15      163.10      155.07      5.38 o 
   3   2  15      172.08      164.37      6.82 o 
   4   2  15      371.84      392.65     24.45 o 
   5   2  15      120.53      104.02     10.71 o 
   6   2  15      316.72      314.55     17.65 o 
   7   2  15        0.24       -8.51      8.51 o 
   8   2  15        3.08       -0.84      9.89 o 
  -9   3  15        0.76        5.29      7.64 o 
  -8   3  15        3.91       -0.22      7.43 o 
  -7   3  15      646.33      593.80     19.04 o 
  -6   3  15      233.80      226.18     12.40 o 
  -5   3  15      115.57       99.59      8.49 o 
  -4   3  15      218.24      224.59      7.13 o 
  -3   3  15      364.84      332.18      8.05 o 
  -2   3  15     3343.44     3260.07     30.22 o 
  -1   3  15      443.16      437.52      7.71 o 
   0   3  15      127.21      129.25      5.12 o 
   1   3  15       62.15       66.08      4.30 o 
   2   3  15      849.21      856.22     14.16 o 
   3   3  15      438.73      425.35     13.31 o 
   4   3  15      282.83      271.37     15.21 o 
   5   3  15       18.17       15.53      7.48 o 
   6   3  15      121.08      133.42     13.13 o 
   7   3  15      348.09      311.28     18.99 o 
   8   3  15      174.43      188.94     19.62 o 
  -8   4  15       35.11       31.48      8.77 o 
  -7   4  15        9.57        0.92      6.63 o 
  -6   4  15       92.43      106.62      9.93 o 
  -5   4  15       16.02       28.06      6.13 o 
  -4   4  15      243.28      257.70     10.94 o 
  -3   4  15      614.47      576.01     11.30 o 
  -2   4  15       20.53       20.98      2.98 o 
  -1   4  15     1094.44     1083.79     13.31 o 
   0   4  15      320.17      325.88      7.77 o 
   1   4  15      740.25      715.02     14.63 o 
   2   4  15      125.57      138.00      6.35 o 
   3   4  15        5.77        4.70      5.23 o 
   4   4  15      147.42      147.00     10.85 o 
   5   4  15        5.57        5.75      6.77 o 
   6   4  15       54.64       55.68      9.84 o 
   7   4  15       90.48       98.19     11.86 o 
   8   4  15       18.69       21.42     11.19 o 
  -8   5  15      102.25       96.30     10.19 o 
  -7   5  15       64.93       65.28      9.78 o 
  -6   5  15      116.00      107.78     10.24 o 
  -5   5  15      820.54      830.04     18.38 o 
  -4   5  15      127.00      130.74      8.41 o 
  -3   5  15        7.83       13.73      4.46 o 
  -2   5  15       23.79       22.18      3.95 o 
  -1   5  15       33.94       34.05      3.70 o 
   0   5  15      327.85      331.12     11.73 o 
   1   5  15      441.73      466.21      9.96 o 
   2   5  15      357.75      359.39     13.94 o 
   3   5  15      310.65      307.75     13.01 o 
   4   5  15      334.29      356.25     16.21 o 
   5   5  15      287.68      286.17     15.43 o 
   6   5  15       11.88        6.85      8.98 o 
   7   5  15        1.96        6.12      9.94 o 
  -7   6  15       27.55       26.69      7.96 o 
  -6   6  15        2.59       -1.15      6.87 o 
  -5   6  15       25.40       21.01      5.95 o 
  -4   6  15        2.85       -2.68      4.81 o 
  -3   6  15      122.10      116.59      6.90 o 
  -2   6  15       55.00       44.84      4.86 o 
  -1   6  15       24.40       25.02      4.49 o 
   0   6  15        0.01        0.70      3.58 o 
   1   6  15      118.85      121.69      6.26 o 
   2   6  15       20.93       16.51      5.15 o 
   3   6  15      146.78      136.41     10.79 o 
   4   6  15       24.82       24.69      7.76 o 
   5   6  15       30.62       26.26     10.33 o 
   6   6  15       28.26       26.70     11.15 o 
  -6   7  15        4.87        1.37      7.10 o 
  -5   7  15      105.87      122.90     10.61 o 
  -4   7  15      104.34      123.93      8.65 o 
  -3   7  15       53.30       56.24      6.35 o 
  -2   7  15      192.84      196.99      9.86 o 
  -1   7  15      368.83      368.69     11.53 o 
   0   7  15      318.76      319.00     11.30 o 
   1   7  15      224.41      224.14     12.68 o 
   2   7  15      120.69      130.53      8.91 o 
   3   7  15        2.78       -7.88      7.88 o 
   4   7  15        3.05        0.51      9.06 o 
   5   7  15      121.43       91.72     21.22 o 
   6   7  15      155.15      139.58     16.30 o 
  -5   8  15        3.18       -2.88      6.32 o 
  -4   8  15       16.21       14.69      6.88 o 
  -3   8  15       38.64       36.14      7.46 o 
  -2   8  15        5.09       -0.55      5.34 o 
  -1   8  15       12.25       18.64      5.89 o 
   0   8  15       20.47       28.67      8.25 o 
   1   8  15       24.15       16.92      9.18 o 
   2   8  15       23.99       25.13      7.56 o 
   3   8  15        6.53       15.59      9.69 o 
   4   8  15       90.68      104.08     13.84 o 
  -3   9  15       35.02       40.90      8.21 o 
  -2   9  15      331.32      328.54     16.00 o 
  -1   9  15       53.73       31.31      9.17 o 
   0   9  15        0.46       -7.50      7.50 o 
   1   9  15        5.58       -0.66     14.44 o 
   2   9  15       72.32       80.15     10.97 o 
   3   9  15      134.91      146.46     18.21 o 
  -9   0  16      129.88      154.01     18.97 o 
  -8   0  16      112.26      107.72     13.58 o 
  -7   0  16      401.08      366.03     31.28 o 
  -6   0  16       78.35      105.94      8.86 o 
  -5   0  16      184.84      168.32     11.46 o 
  -4   0  16       83.10      104.70      6.19 o 
  -3   0  16     1158.95     1199.88     21.91 o 
  -2   0  16       48.68       41.33      5.36 o 
  -1   0  16      262.39      237.73      8.95 o 
   0   0  16      123.44      141.85      7.16 o 
   1   0  16     7306.93     7249.98     90.60 o 
   2   0  16     4536.76     4330.13     67.56 o 
   3   0  16      425.24      438.24     15.15 o 
   4   0  16        6.88        1.86      6.77 o 
   5   0  16      150.96      136.02     13.55 o 
   6   0  16      498.63      451.76     36.65 o 
   7   0  16      299.63      270.73     50.38 o 
   8   0  16       41.37       37.36     22.28 o 
  -9   1  16       27.41       17.57      7.44 o 
  -8   1  16       84.33       69.49      8.74 o 
  -7   1  16       93.90      108.51      9.82 o 
  -6   1  16      273.38      300.98     11.33 o 
  -5   1  16        0.78        6.27      3.40 o 
  -4   1  16      183.58      186.45      7.73 o 
  -3   1  16       87.19       90.27      4.38 o 
  -2   1  16        1.90       -2.04      2.63 o 
  -1   1  16      315.23      297.03      7.61 o 
   0   1  16      130.62      121.93      5.01 o 
   1   1  16        0.29       -1.55      2.24 o 
   2   1  16      128.18      129.79      6.13 o 
   3   1  16        0.23       -0.18      3.53 o 
   4   1  16       74.40       75.49      6.85 o 
   5   1  16       50.57       52.13      6.98 o 
   6   1  16       41.09       21.67      7.34 o 
   7   1  16      152.07      159.35     12.96 o 
   8   1  16       35.54       33.47     10.87 o 
  -9   2  16      186.21      166.75     12.10 o 
  -8   2  16        6.53       -1.55      6.86 o 
  -7   2  16        2.90       -6.12      6.12 o 
  -6   2  16       67.99       76.07      9.27 o 
  -5   2  16     1084.38     1036.95     19.49 o 
  -4   2  16      924.49      848.85     14.01 o 
  -3   2  16      372.58      372.43      9.83 o 
  -2   2  16      144.44      169.67      5.10 o 
  -1   2  16     2027.84     1933.19     21.09 o 
   0   2  16      377.15      391.97      7.98 o 
   1   2  16        5.99        5.34      2.88 o 
   2   2  16       55.85       71.31      4.11 o 
   3   2  16      257.25      266.09      9.76 o 
   4   2  16      630.00      580.65     17.41 o 
   5   2  16      545.63      469.80     20.65 o 
   6   2  16      166.45      159.58     15.96 o 
   7   2  16       12.85       -1.62      7.83 o 
   8   2  16      184.25      206.82     15.47 o 
  -8   3  16       76.21       82.29     10.21 o 
  -7   3  16        8.57        0.56      6.55 o 
  -6   3  16        0.34        3.35      6.19 o 
  -5   3  16       62.99       53.14      9.29 o 
  -4   3  16       41.89       51.68      4.52 o 
  -3   3  16      259.63      290.24      8.21 o 
  -2   3  16      318.10      319.83      7.59 o 
  -1   3  16      131.72      128.04      4.86 o 
   0   3  16      140.26      152.72      5.70 o 
   1   3  16       12.43       15.28      3.30 o 
   2   3  16      125.35      134.89      6.29 o 
   3   3  16       82.57       83.59      6.72 o 
   4   3  16       78.89       61.75      9.14 o 
   5   3  16       66.47       63.34     10.27 o 
   6   3  16       15.26       19.83      9.43 o 
   7   3  16        0.03       -7.01      9.76 o 
   8   3  16        8.04       -1.30     10.11 o 
  -8   4  16       37.38       27.63     13.72 o 
  -7   4  16       34.68       27.20      8.24 o 
  -6   4  16      101.12      101.30      9.99 o 
  -5   4  16      415.22      433.42     15.81 o 
  -4   4  16      688.12      619.44     13.70 o 
  -3   4  16      305.12      312.45     10.28 o 
  -2   4  16      190.20      187.12      6.26 o 
  -1   4  16      349.76      355.55      9.11 o 
   0   4  16       54.80       62.78      4.36 o 
   1   4  16      326.73      324.33      9.45 o 
   2   4  16       60.12       71.52      5.81 o 
   3   4  16      172.90      193.41     11.83 o 
   4   4  16      638.89      633.90     19.34 o 
   5   4  16      174.64      154.78     11.82 o 
   6   4  16       33.14       27.71      9.45 o 
   7   4  16       10.33       10.46      8.77 o 
  -7   5  16        1.72       11.34      7.77 o 
  -6   5  16       18.31       19.32      8.23 o 
  -5   5  16       17.13       16.17      6.44 o 
  -4   5  16       27.31       29.76      5.22 o 
  -3   5  16        2.45       -1.23      4.26 o 
  -2   5  16      217.19      220.35      7.94 o 
  -1   5  16      118.55      112.69      5.42 o 
   0   5  16        2.27       -2.61      3.83 o 
   1   5  16      132.73      115.82      6.38 o 
   2   5  16        0.37        0.73      4.08 o 
   3   5  16       21.65       23.26      7.21 o 
   4   5  16       35.05       28.03      7.76 o 
   5   5  16       15.30       19.98      9.13 o 
   6   5  16       18.89       17.42     10.88 o 
   7   5  16        3.74       -0.35     10.28 o 
  -7   6  16      343.97      355.74     17.11 o 
  -6   6  16        1.69        8.42      7.17 o 
  -5   6  16       12.58       11.74      7.24 o 
  -4   6  16      344.03      371.54     13.13 o 
  -3   6  16       44.38       47.22      5.56 o 
  -2   6  16      137.47      145.06      6.62 o 
  -1   6  16       78.47       76.58      6.12 o 
   0   6  16        8.51        3.10      4.09 o 
   1   6  16     1170.21     1162.21     20.98 o 
   2   6  16      958.51      983.65     19.82 o 
   3   6  16       39.86       56.80      8.87 o 
   4   6  16        9.57       14.81      7.88 o 
   5   6  16        1.29       -0.05      9.65 o 
   6   6  16      178.13      166.90     18.17 o 
  -6   7  16      127.56      152.36     12.17 o 
  -5   7  16        0.25        1.77      5.96 o 
  -4   7  16       35.19       37.48      6.81 o 
  -3   7  16      145.32      168.87     10.00 o 
  -2   7  16        1.87       -3.12      4.77 o 
  -1   7  16       29.52       27.23      5.21 o 
   0   7  16       16.41       16.54      5.30 o 
   1   7  16       31.04       24.50      6.10 o 
   2   7  16       26.84       19.99      7.51 o 
   3   7  16       10.80       16.99     11.82 o 
   4   7  16        5.68        3.08     12.22 o 
   5   7  16       75.29       79.36     13.43 o 
  -5   8  16       48.43       42.62      8.32 o 
  -4   8  16       19.78       27.12      7.94 o 
  -3   8  16       42.47       37.66      8.56 o 
  -2   8  16      102.82      110.16      9.50 o 
  -1   8  16      317.46      339.87     18.70 o 
   0   8  16       99.87      115.90     11.42 o 
   1   8  16       17.62        3.45      6.39 o 
   2   8  16        6.55        4.45      6.52 o 
   3   8  16       41.40       42.65     10.49 o 
   4   8  16      287.05      310.39     20.71 o 
  -2   9  16       23.68       30.81     11.33 o 
  -1   9  16        9.87        2.43      9.17 o 
   0   9  16       10.82       17.79     12.87 o 
   1   9  16        0.20       -7.58      7.58 o 
   2   9  16       13.10        5.54      8.47 o 
  -8   1  17       43.29       41.78      9.80 o 
  -7   1  17       30.94       20.06      6.79 o 
  -6   1  17      672.83      596.74     18.74 o 
  -5   1  17      388.57      410.90     11.50 o 
  -4   1  17      252.64      230.39      7.88 o 
  -3   1  17        7.96        6.15      2.87 o 
  -2   1  17      339.53      342.51      7.99 o 
  -1   1  17     1722.07     1691.54     20.89 o 
   0   1  17        9.29        9.17      3.05 o 
   1   1  17      686.87      701.63     10.40 o 
   2   1  17     1027.94     1026.79     16.56 o 
   3   1  17      702.49      670.37     13.66 o 
   4   1  17      339.70      340.06     12.65 o 
   5   1  17      275.14      272.04     14.08 o 
   6   1  17       22.34       16.92      7.97 o 
   7   1  17      130.81      139.11     14.08 o 
   8   1  17      104.30      106.43     14.35 o 
  -8   2  17        6.51        1.51      7.52 o 
  -7   2  17      167.72      180.70     12.35 o 
  -6   2  17       60.55       75.51      8.60 o 
  -5   2  17      228.43      246.29     11.30 o 
  -4   2  17        0.03        2.59      3.70 o 
  -3   2  17      794.46      742.97     12.45 o 
  -2   2  17      364.10      363.23     10.11 o 
  -1   2  17        0.85        0.07      2.49 o 
   0   2  17     2096.36     2074.29     23.66 o 
   1   2  17      405.51      389.27      8.34 o 
   2   2  17      253.17      242.84     10.46 o 
   3   2  17      178.51      177.24      8.70 o 
   4   2  17        2.46       -1.55      6.08 o 
   5   2  17        5.12        8.92      7.16 o 
   6   2  17        0.10       -6.75      7.27 o 
   7   2  17       57.01       55.26     10.21 o 
   8   2  17       14.25       18.22      9.57 o 
  -8   3  17      377.12      428.73     19.39 o 
  -7   3  17       37.36       36.40      8.21 o 
  -6   3  17       10.94        6.24      6.74 o 
  -5   3  17       55.79       38.88      6.59 o 
  -4   3  17     1524.06     1428.08     24.86 o 
  -3   3  17     1226.25     1174.16     18.58 o 
  -2   3  17      830.71      828.79     13.42 o 
  -1   3  17      270.10      279.56      7.17 o 
   0   3  17        9.04        5.65      2.88 o 
   1   3  17      152.42      148.10      6.57 o 
   2   3  17       82.50       89.83      6.66 o 
   3   3  17       97.49       99.22      8.20 o 
   4   3  17      307.96      294.10     16.28 o 
   5   3  17      635.49      657.13     32.56 o 
   6   3  17      256.26      281.74     21.14 o 
   7   3  17        2.84       -3.12      9.52 o 
  -8   4  17        1.19        0.03      7.67 o 
  -7   4  17       57.48       67.79      9.68 o 
  -6   4  17        1.34        1.68      6.84 o 
  -5   4  17      259.31      285.02     14.68 o 
  -4   4  17       98.26       86.40      6.56 o 
  -3   4  17      248.63      280.57     12.46 o 
  -2   4  17      332.23      317.77      8.49 o 
  -1   4  17      172.47      176.28      6.62 o 
   0   4  17      528.71      544.45     10.74 o 
   1   4  17       80.23       74.14      5.34 o 
   2   4  17      194.32      192.48      9.60 o 
   3   4  17       70.71       71.76      8.93 o 
   4   4  17       67.57       67.26     11.74 o 
   5   4  17      233.25      221.34     14.08 o 
   6   4  17        3.82       -4.21      7.74 o 
   7   4  17       58.12       40.69     10.40 o 
  -7   5  17       26.85       21.75      8.72 o 
  -6   5  17      560.19      613.65     21.50 o 
  -5   5  17       62.01       63.23      9.14 o 
  -4   5  17       94.65       79.81      7.05 o 
  -3   5  17      120.95      138.62      7.91 o 
  -2   5  17       65.60       67.71      5.28 o 
  -1   5  17      471.88      473.02     11.07 o 
   0   5  17      439.27      439.88     10.31 o 
   1   5  17       80.46       87.61      5.99 o 
   2   5  17      605.62      598.19     19.07 o 
   3   5  17      504.85      525.09     18.09 o 
   4   5  17        6.38       14.22      7.73 o 
   5   5  17       30.45       46.87     10.93 o 
   6   5  17       13.38       10.37      8.95 o 
  -6   6  17       26.05       34.82      8.24 o 
  -5   6  17       27.53       27.04      6.98 o 
  -4   6  17        1.70        5.92      5.14 o 
  -3   6  17      117.41      122.42      7.33 o 
  -2   6  17      162.09      157.68      8.68 o 
  -1   6  17        0.98        2.00      4.31 o 
   0   6  17       25.86       24.56      4.99 o 
   1   6  17       10.74       13.49      5.53 o 
   2   6  17       16.55       19.08      5.94 o 
   3   6  17        2.74       -6.68      6.68 o 
   4   6  17        2.26       -6.76      6.76 o 
   5   6  17        0.11        9.21      9.80 o 
   6   6  17        0.49       24.64     17.85 o 
  -5   7  17       63.38       64.24      8.91 o 
  -4   7  17       89.34       93.04      8.18 o 
  -3   7  17        4.97       -0.14      6.47 o 
  -2   7  17       12.09        5.48      6.14 o 
  -1   7  17      209.69      201.31      9.26 o 
   0   7  17      190.41      196.80     10.73 o 
   1   7  17       10.02       -0.69      7.25 o 
   2   7  17       34.75       38.71      8.08 o 
   3   7  17       97.62      109.84     13.15 o 
   4   7  17      141.11      137.32     14.92 o 
   5   7  17      128.45      122.04     24.52 o 
  -4   8  17       35.31       41.69      9.06 o 
  -3   8  17        2.03        0.33      7.05 o 
  -2   8  17      217.71      221.45     12.52 o 
  -1   8  17        7.76       13.00      7.18 o 
   0   8  17       92.88       89.88     10.28 o 
   1   8  17        2.44       11.34      7.69 o 
   2   8  17        4.04       13.57      8.73 o 
   3   8  17        2.53      -10.70     12.46 o 
  -1   9  17        3.68       -0.87      9.81 o 
   0   9  17       19.48        1.04      8.11 o 
   1   9  17      146.42      144.37     13.40 o 
  -8   0  18      355.37      349.63     22.77 o 
  -7   0  18       23.93       56.51     11.56 o 
  -6   0  18        3.17       -1.45      7.88 o 
  -5   0  18      729.44      753.45     19.87 o 
  -4   0  18     1263.36     1238.30     23.51 o 
  -3   0  18      171.35      166.29      8.47 o 
  -2   0  18       16.07        8.90      4.21 o 
  -1   0  18       22.88       12.72      4.34 o 
   0   0  18     3495.27     3366.38     49.68 o 
   1   0  18     1022.93     1018.41     20.94 o 
   2   0  18      228.03      243.24     12.89 o 
   3   0  18        3.17        1.19      5.81 o 
   4   0  18      251.67      227.76     16.09 o 
   5   0  18      292.37      306.69     18.99 o 
   6   0  18      461.00      400.47     29.90 o 
   7   0  18        0.60       14.38     14.27 o 
  -8   1  18       43.52       40.95      8.56 o 
  -7   1  18       17.09       23.90      6.83 o 
  -6   1  18       41.39       41.53      7.73 o 
  -5   1  18       20.09       26.72      6.14 o 
  -4   1  18       96.54       83.00      5.33 o 
  -3   1  18       17.79        8.66      3.12 o 
  -2   1  18        6.94        4.77      3.00 o 
  -1   1  18      159.88      170.29      6.95 o 
   0   1  18        6.55        4.59      2.62 o 
   1   1  18     1290.98     1247.82     15.22 o 
   2   1  18      220.94      217.77      8.55 o 
   3   1  18      253.03      255.99      9.74 o 
   4   1  18       27.86       23.98      6.01 o 
   5   1  18        1.32       -0.51      6.81 o 
   6   1  18        0.06        3.33      7.55 o 
   7   1  18        3.71       11.39      9.92 o 
  -8   2  18      220.85      247.29     15.47 o 
  -7   2  18      189.02      201.97     13.47 o 
  -6   2  18       74.88       80.00      9.48 o 
  -5   2  18       30.60       35.83      7.10 o 
  -4   2  18      410.27      379.80     12.28 o 
  -3   2  18      702.22      640.13     12.86 o 
  -2   2  18     1297.14     1277.50     16.85 o 
  -1   2  18      357.48      356.42      7.74 o 
   0   2  18       49.65       53.96      4.10 o 
   1   2  18      108.29      101.77      7.57 o 
   2   2  18     1743.87     1714.10     27.88 o 
   3   2  18      586.48      552.68     14.47 o 
   4   2  18      268.81      294.29     14.62 o 
   5   2  18      193.93      182.35     12.90 o 
   6   2  18      101.56       89.77     11.18 o 
   7   2  18       72.57       60.86     11.12 o 
  -8   3  18       26.95       29.82      9.55 o 
  -7   3  18        1.67       -6.94      7.12 o 
  -6   3  18        1.21       -5.67      6.47 o 
  -5   3  18       15.98        9.99      5.53 o 
  -4   3  18        5.45       -3.16      4.70 o 
  -3   3  18       38.59       29.52      4.47 o 
  -2   3  18       22.11       22.98      4.16 o 
  -1   3  18        2.07        2.73      2.78 o 
   0   3  18       22.98       24.96      3.50 o 
   1   3  18       62.17       67.46      5.54 o 
   2   3  18       92.60       82.62      7.88 o 
   3   3  18       55.74       64.42      7.71 o 
   4   3  18        3.15        3.58      6.47 o 
   5   3  18       41.47       44.84     10.28 o 
   6   3  18       18.19       24.17      9.03 o 
   7   3  18        2.81       -3.33      8.42 o 
  -7   4  18       58.88       75.07     10.51 o 
  -6   4  18      129.04      109.70     11.02 o 
  -5   4  18        8.50        9.23      6.33 o 
  -4   4  18      155.74      159.85      9.29 o 
  -3   4  18      781.35      780.98     15.86 o 
  -2   4  18      435.34      432.21     11.36 o 
  -1   4  18      414.05      421.38      9.75 o 
   0   4  18      229.81      248.62      8.89 o 
   1   4  18      111.32      126.56      6.61 o 
   2   4  18      418.77      407.55     13.49 o 
   3   4  18      268.22      256.22     14.15 o 
   4   4  18      139.21      144.85     12.37 o 
   5   4  18        5.00       -4.57      7.98 o 
   6   4  18        2.25       16.77     14.26 o 
   7   4  18      117.16      128.50     17.39 o 
  -7   5  18       32.13       21.38      9.67 o 
  -6   5  18       37.35       16.57      8.16 o 
  -5   5  18       91.53       86.58      9.29 o 
  -4   5  18       12.98       11.36      5.47 o 
  -3   5  18        0.68        0.06      4.48 o 
  -2   5  18        2.36        7.84      6.63 o 
  -1   5  18       11.26        3.63      4.24 o 
   0   5  18        0.21       -2.72      4.13 o 
   1   5  18      195.44      205.75      8.87 o 
   2   5  18      106.09      101.58      8.12 o 
   3   5  18        1.01        4.76      7.14 o 
   4   5  18       79.04       58.76     14.90 o 
   5   5  18        2.15       27.51      8.76 o 
   6   5  18       67.84       62.87     11.02 o 
  -6   6  18        6.79        1.70      7.21 o 
  -5   6  18      284.38      305.56     19.67 o 
  -4   6  18      313.57      328.03     13.95 o 
  -3   6  18       39.56       30.45      5.85 o 
  -2   6  18       15.29       22.20      5.49 o 
  -1   6  18      159.45      166.17     11.14 o 
   0   6  18      470.04      492.53     13.34 o 
   1   6  18      423.85      465.19     15.49 o 
   2   6  18       43.46       28.35      8.29 o 
   3   6  18       12.84       19.12      7.92 o 
   4   6  18       44.04       30.81      9.01 o 
   5   6  18      344.63      343.38     21.51 o 
  -5   7  18       10.82       20.24      7.78 o 
  -4   7  18       68.21       65.96      9.13 o 
  -3   7  18        0.36       -6.61      6.61 o 
  -2   7  18       86.19       73.93      8.49 o 
  -1   7  18       69.95       86.83      7.59 o 
   0   7  18       10.93        3.93      5.83 o 
   1   7  18       56.93       61.59      8.16 o 
   2   7  18       25.36       21.58      8.05 o 
   3   7  18       22.32       15.57      9.60 o 
   4   7  18       74.44      106.63     14.21 o 
  -3   8  18      135.95      147.73     12.25 o 
  -2   8  18       66.16       94.87     10.13 o 
  -1   8  18       40.79       39.83      9.53 o 
   0   8  18        6.93       -7.07      7.07 o 
   1   8  18        3.16        1.66      8.13 o 
   2   8  18      209.72      214.54     16.66 o 
   3   8  18       97.27      104.07     13.98 o 
  -8   1  19       89.16       95.29     10.27 o 
  -7   1  19      534.74      612.00     19.35 o 
  -6   1  19       41.95       35.10      7.15 o 
  -5   1  19       48.54       46.20      6.54 o 
  -4   1  19      254.92      227.14      8.76 o 
  -3   1  19      984.43      906.88     15.99 o 
  -2   1  19       64.55       68.28      4.55 o 
  -1   1  19     1232.99     1214.63     17.50 o 
   0   1  19      185.04      198.16      6.40 o 
   1   1  19        7.40        3.95      4.13 o 
   2   1  19      269.09      274.06     10.76 o 
   3   1  19      263.27      258.00      9.79 o 
   4   1  19       78.50       81.35      9.38 o 
   5   1  19      315.21      306.15     15.96 o 
   6   1  19      287.58      287.39     16.33 o 
   7   1  19       97.48      120.70     14.02 o 
  -8   2  19        8.80       16.10      8.39 o 
  -7   2  19        6.44       -1.30      7.23 o 
  -6   2  19       66.37       62.94      8.90 o 
  -5   2  19       12.57       12.47      5.65 o 
  -4   2  19      224.40      228.60     10.49 o 
  -3   2  19      113.87       96.52      6.15 o 
  -2   2  19       39.58       53.97      5.07 o 
  -1   2  19       95.78       86.96      4.92 o 
   0   2  19      134.59      130.45      5.92 o 
   1   2  19       34.28       37.83      5.68 o 
   2   2  19       61.63       75.91      6.92 o 
   3   2  19      340.08      332.12     12.00 o 
   4   2  19        6.91        8.68      6.93 o 
   5   2  19       86.64       83.38     10.16 o 
   6   2  19      136.84      133.82     14.61 o 
   7   2  19       18.42       22.37     10.06 o 
  -7   3  19       30.84       29.01      9.03 o 
  -6   3  19       60.50       42.02      8.39 o 
  -5   3  19      919.14      875.64     27.54 o 
  -4   3  19      177.61      182.04      9.67 o 
  -3   3  19      147.79      140.09      7.95 o 
  -2   3  19       25.11       23.35      4.50 o 
  -1   3  19      409.53      412.08      8.75 o 
   0   3  19      677.29      661.49     12.11 o 
   1   3  19       28.33       24.11      5.47 o 
   2   3  19      128.45      150.91      8.72 o 
   3   3  19      852.38      852.60     21.08 o 
   4   3  19      587.99      601.73     19.56 o 
   5   3  19      128.10      125.32     16.93 o 
   6   3  19        0.87       -8.10      8.10 o 
   7   3  19       17.56       28.16      9.99 o 
  -7   4  19       14.65       -4.90      7.86 o 
  -6   4  19      142.84      152.00     13.08 o 
  -5   4  19       74.09       80.38      9.49 o 
  -4   4  19      542.67      536.75     15.20 o 
  -3   4  19       30.75       29.41      6.00 o 
  -2   4  19      208.13      226.83     11.60 o 
  -1   4  19      364.14      362.42      9.88 o 
   0   4  19       15.85        9.43      3.56 o 
   1   4  19      293.49      311.11     10.93 o 
   2   4  19       57.77       61.45      7.90 o 
   3   4  19       93.88      100.57      9.27 o 
   4   4  19        0.78        8.28      6.41 o 
   5   4  19       24.45       23.22      9.54 o 
   6   4  19       18.39       14.83      9.45 o 
  -6   5  19       50.62       43.12      9.49 o 
  -5   5  19       26.53       17.65      7.51 o 
  -4   5  19       34.44       29.69      8.11 o 
  -3   5  19      385.19      397.16     12.95 o 
  -2   5  19      341.02      371.46     16.57 o 
  -1   5  19      107.71      117.26      7.15 o 
   0   5  19      419.97      392.55     12.21 o 
   1   5  19      350.31      330.70     12.49 o 
   2   5  19      184.07      198.27     10.72 o 
   3   5  19        2.03        1.55      7.09 o 
   4   5  19       12.11        6.96      7.93 o 
   5   5  19       33.96       36.71      9.76 o 
   6   5  19      140.61      155.46     14.40 o 
  -6   6  19       12.59        1.83      7.88 o 
  -5   6  19       14.78       17.21      7.29 o 
  -4   6  19       41.01       39.89      9.13 o 
  -3   6  19       80.87       80.81      9.01 o 
  -2   6  19       27.33       36.53      6.09 o 
  -1   6  19        0.03        4.43      5.16 o 
   0   6  19        0.12       -3.52      4.45 o 
   1   6  19        1.01       -1.57      6.19 o 
   2   6  19        3.21       -0.69      7.17 o 
   3   6  19        0.01       -3.62      7.40 o 
   4   6  19       13.04        0.63     10.70 o 
   5   6  19       90.20       99.85     14.46 o 
  -4   7  19        3.32       19.64      8.61 o 
  -3   7  19       83.80       77.72      9.56 o 
  -2   7  19      242.12      235.92     12.49 o 
  -1   7  19       47.64       55.22      9.35 o 
   0   7  19        1.46       -9.13      9.13 o 
   1   7  19        0.65        0.78      7.02 o 
   2   7  19       68.22      104.84     12.99 o 
   3   7  19      112.91       90.54     13.50 o 
   4   7  19      148.66      139.15     15.39 o 
  -2   8  19       24.71        1.41      7.82 o 
  -1   8  19       12.08       -2.38      8.45 o 
   0   8  19        7.29        5.04      8.08 o 
   1   8  19       57.53       40.88     13.62 o 
   2   8  19        3.13       12.26      9.48 o 
  -8   0  20       89.39       99.44     15.24 o 
  -7   0  20      349.93      395.00     24.26 o 
  -6   0  20     1052.50     1072.16     35.20 o 
  -5   0  20       22.90       18.63      8.65 o 
  -4   0  20       58.07       72.80      9.60 o 
  -3   0  20      220.48      179.83      9.39 o 
  -2   0  20     1809.55     1666.95     29.22 o 
  -1   0  20     1817.14     1841.73     31.30 o 
   0   0  20     1409.26     1395.43     27.31 o 
   1   0  20      483.92      449.18     19.52 o 
   2   0  20      588.20      569.66     24.78 o 
   3   0  20      866.80      866.69     39.30 o 
   4   0  20      252.71      266.88     20.49 o 
   5   0  20       92.65      128.02     40.66 o 
   6   0  20      176.55      167.54     23.39 o 
   7   0  20      140.86      108.12     21.26 o 
  -7   1  20       99.43      115.08     10.67 o 
  -6   1  20       20.37       15.00      7.02 o 
  -5   1  20       30.67       19.72      6.44 o 
  -4   1  20        1.27        4.76      3.88 o 
  -3   1  20       40.74       37.70      4.89 o 
  -2   1  20        0.61       -3.17      3.17 o 
  -1   1  20        7.34        3.87      3.38 o 
   0   1  20      270.68      276.99      8.03 o 
   1   1  20       10.20       12.87      4.94 o 
   2   1  20      350.32      378.43     14.22 o 
   3   1  20       12.50        6.92      4.60 o 
   4   1  20      125.14      138.06     11.30 o 
   5   1  20        4.81        4.29      7.58 o 
   6   1  20        5.66       23.09     10.70 o 
   7   1  20       33.62       29.75     11.53 o 
  -7   2  20       56.69       49.05      9.55 o 
  -6   2  20       13.02       12.86      9.07 o 
  -5   2  20       49.27       40.73      6.92 o 
  -4   2  20      711.90      701.60     16.44 o 
  -3   2  20      533.18      507.42     12.99 o 
  -2   2  20      328.53      332.28     10.37 o 
  -1   2  20        2.00        1.12      3.16 o 
   0   2  20       62.71       74.34      5.30 o 
   1   2  20      686.83      662.08     15.58 o 
   2   2  20      529.53      540.47     14.23 o 
   3   2  20      318.70      332.49     15.63 o 
   4   2  20       89.70       78.01      9.82 o 
   5   2  20      255.99      227.57     14.74 o 
   6   2  20       90.60       94.97     13.12 o 
   7   2  20       16.15       20.85     19.54 o 
  -7   3  20       17.20       30.90      9.83 o 
  -6   3  20        1.83        6.86      7.52 o 
  -5   3  20        1.40        5.87      5.98 o 
  -4   3  20      124.00      124.86      8.67 o 
  -3   3  20        1.61        3.11      4.67 o 
  -2   3  20      166.28      176.29      8.07 o 
  -1   3  20       79.52       77.46      5.26 o 
   0   3  20        0.19       -3.26      3.38 o 
   1   3  20      131.98      117.09      7.96 o 
   2   3  20       94.14       79.09      7.30 o 
   3   3  20       11.63        8.46      6.37 o 
   4   3  20       22.58       26.15      8.19 o 
   5   3  20       12.43        5.88      7.94 o 
   6   3  20       47.45       58.27     11.34 o 
  -7   4  20       77.39       82.58     11.38 o 
  -6   4  20        3.03        2.74      8.08 o 
  -5   4  20       20.90       19.02      6.99 o 
  -4   4  20      298.88      320.76     13.12 o 
  -3   4  20      400.52      404.49     14.40 o 
  -2   4  20       50.15       57.71      6.22 o 
  -1   4  20       52.42       64.91      5.96 o 
   0   4  20      190.05      185.11      8.34 o 
   1   4  20      363.88      390.88     12.06 o 
   2   4  20      417.30      419.16     14.48 o 
   3   4  20      337.72      338.30     14.97 o 
   4   4  20        4.00        8.55      7.23 o 
   5   4  20       53.61       55.75      9.28 o 
   6   4  20      111.16      102.92     11.32 o 
  -6   5  20       25.42       14.43      8.87 o 
  -5   5  20       37.00       36.80      8.30 o 
  -4   5  20       10.18        4.50      6.04 o 
  -3   5  20       57.62       82.73      8.13 o 
  -2   5  20       63.27       68.57      7.39 o 
  -1   5  20       18.13       16.81      5.24 o 
   0   5  20       16.77       10.79      5.28 o 
   1   5  20        9.89        7.30      6.31 o 
   2   5  20       23.14       25.33      6.58 o 
   3   5  20       16.93       24.60      8.80 o 
   4   5  20        7.93       31.55      9.19 o 
   5   5  20       61.51       69.69     11.34 o 
  -5   6  20       91.85       87.15     10.28 o 
  -4   6  20       25.55       25.52      9.63 o 
  -3   6  20        9.43        5.47      6.92 o 
  -2   6  20      361.97      353.93     13.32 o 
  -1   6  20      835.46      814.87     20.87 o 
   0   6  20      150.38      140.78      9.46 o 
   1   6  20       29.58       24.87      9.88 o 
   2   6  20        0.66       -0.95      7.35 o 
   3   6  20      133.33      141.39     12.72 o 
   4   6  20       61.03       66.83     11.04 o 
  -4   7  20       10.43        4.10      8.39 o 
  -3   7  20        1.47        0.09      7.42 o 
  -2   7  20        2.40       -2.78      7.17 o 
  -1   7  20        1.59       -1.19      7.49 o 
   0   7  20       23.36       11.17      7.15 o 
   1   7  20        2.27       -8.04      8.94 o 
   2   7  20      165.93      155.54     13.26 o 
   3   7  20        0.10        7.15     10.33 o 
  -1   8  20        9.74       13.39      8.90 o 
   0   8  20       43.01       29.86     16.02 o 
  -7   1  21      129.42      138.24     11.73 o 
  -6   1  21       69.19       77.60      9.15 o 
  -5   1  21      146.33      144.19     10.36 o 
  -4   1  21      233.40      253.29     10.00 o 
  -3   1  21      288.91      265.19      9.86 o 
  -2   1  21      375.73      384.95      9.53 o 
  -1   1  21      218.22      246.84      9.29 o 
   0   1  21     1118.51     1065.94     22.40 o 
   1   1  21      263.15      261.78     11.04 o 
   2   1  21        4.95        5.61      4.88 o 
   3   1  21        1.12        0.43      4.98 o 
   4   1  21      271.62      254.01     14.61 o 
   5   1  21      185.27      190.64     15.22 o 
   6   1  21      200.92      183.45     16.83 o 
  -7   2  21      113.36      126.10     11.75 o 
  -6   2  21       51.69       54.11      9.14 o 
  -5   2  21      207.67      206.49     20.76 o 
  -4   2  21       20.04       16.33      5.52 o 
  -3   2  21      421.76      400.96     12.09 o 
  -2   2  21       16.80        6.41      4.16 o 
  -1   2  21       33.87       41.07      4.30 o 
   0   2  21      256.64      229.58     11.49 o 
   1   2  21       19.07       21.02      5.68 o 
   2   2  21        0.12       -2.13      4.92 o 
   3   2  21      121.23      126.89      9.85 o 
   4   2  21       65.23       81.79     10.37 o 
   5   2  21        0.87        7.76      8.38 o 
   6   2  21       32.97       33.61     10.18 o 
  -7   3  21      105.99      133.33     12.46 o 
  -6   3  21      124.58      125.30     11.76 o 
  -5   3  21       32.71       35.66      7.50 o 
  -4   3  21       47.54       46.38      6.65 o 
  -3   3  21      261.13      260.26     10.96 o 
  -2   3  21      453.77      475.95     13.33 o 
  -1   3  21       26.70       30.71      5.21 o 
   0   3  21       56.17       56.06      5.61 o 
   1   3  21       61.86       63.48      6.33 o 
   2   3  21      686.96      749.89     17.62 o 
   3   3  21      804.39      789.17     20.60 o 
   4   3  21      104.40       91.28     10.82 o 
   5   3  21        5.77       -7.90      7.90 o 
   6   3  21       27.47       36.63      9.77 o 
  -6   4  21       28.28       42.10     12.79 o 
  -5   4  21      178.45      189.04     12.28 o 
  -4   4  21       20.85       31.37      6.49 o 
  -3   4  21      117.87      132.98      9.90 o 
  -2   4  21       37.27       38.10      6.58 o 
  -1   4  21        7.41        5.23      4.96 o 
   0   4  21        8.90        8.03      5.64 o 
   1   4  21       34.78       35.35      5.79 o 
   2   4  21       20.20       26.42      6.49 o 
   3   4  21      169.57      187.53     13.08 o 
   4   4  21      150.36      153.91     12.33 o 
   5   4  21        6.37       16.00      8.35 o 
  -5   5  21      123.26      106.07     10.76 o 
  -4   5  21      205.14      221.52     12.09 o 
  -3   5  21        7.30        9.09      6.51 o 
  -2   5  21       78.59       84.52     10.03 o 
  -1   5  21      253.17      273.12     12.52 o 
   0   5  21      516.56      561.57     16.29 o 
   1   5  21       71.59       88.74      9.23 o 
   2   5  21       30.61       42.67      9.76 o 
   3   5  21       35.16       34.57      8.03 o 
   4   5  21      178.31      186.28     12.91 o 
   5   5  21      199.14      219.80     14.74 o 
  -4   6  21        0.59       -1.52      8.23 o 
  -3   6  21       77.11       94.77     11.32 o 
  -2   6  21       75.27       79.77      9.12 o 
  -1   6  21        3.50       -1.74      6.58 o 
   0   6  21        3.21       -7.41      7.41 o 
   1   6  21        0.87        4.46      7.10 o 
   2   6  21        0.03       -2.71      7.63 o 
   3   6  21       33.96       56.51     10.63 o 
   4   6  21        0.52       -0.06      7.75 o 
  -3   7  21       37.83       50.95      9.74 o 
  -2   7  21      127.91      112.99     15.20 o 
  -1   7  21       39.17       37.50     11.04 o 
   0   7  21       97.74      105.63     17.23 o 
   1   7  21      147.70      124.94     11.97 o 
   2   7  21       59.44       52.28     10.49 o 
  -7   0  22      729.32      792.32     32.01 o 
  -6   0  22       62.06       53.36     12.23 o 
  -5   0  22       75.24       97.00     13.48 o 
  -4   0  22       16.19       16.46      7.79 o 
  -3   0  22      926.02      956.73     26.83 o 
  -2   0  22      772.26      727.63     19.00 o 
  -1   0  22      367.45      358.66     13.58 o 
   0   0  22        4.85       -6.03      7.46 o 
   1   0  22      369.05      371.25     19.91 o 
   2   0  22      287.31      289.14     15.50 o 
   3   0  22      228.22      243.37     20.73 o 
   4   0  22        0.96        7.24     18.10 o 
   5   0  22       24.13       32.03     14.98 o 
   6   0  22      276.69      279.86     28.93 o 
  -7   1  22        1.34        0.55      8.68 o 
  -6   1  22      226.40      281.10     15.91 o 
  -5   1  22        0.57       -4.91      7.47 o 
  -4   1  22      220.79      201.27     10.16 o 
  -3   1  22       91.55       80.75      6.45 o 
  -2   1  22      361.64      343.20     10.85 o 
  -1   1  22        1.09       -2.81      3.65 o 
   0   1  22        3.56        2.63      5.33 o 
   1   1  22      177.84      184.78      9.89 o 
   2   1  22      224.09      184.66      9.97 o 
   3   1  22        2.39       -0.68      4.99 o 
   4   1  22       10.77       20.35      8.08 o 
   5   1  22       58.99       66.45     17.44 o 
   6   1  22       12.92        7.48     10.57 o 
  -6   2  22       90.02       79.24     10.58 o 
  -5   2  22      445.42      435.03     19.17 o 
  -4   2  22       46.38       41.78      6.58 o 
  -3   2  22       14.48       20.82      5.36 o 
  -2   2  22      314.15      280.47     11.62 o 
  -1   2  22      497.22      510.86     16.50 o 
   0   2  22      315.43      317.61     12.52 o 
   1   2  22      499.49      509.34     14.62 o 
   2   2  22        4.77        4.77      5.45 o 
   3   2  22       87.24       99.40      9.64 o 
   4   2  22      418.90      422.44     19.36 o 
   5   2  22       51.69       52.51     10.29 o 
   6   2  22       15.81       -0.99     10.32 o 
  -6   3  22       12.44       17.95      8.52 o 
  -5   3  22       10.68        1.97      8.88 o 
  -4   3  22        0.02       -5.25      5.25 o 
  -3   3  22       13.72       10.78      5.25 o 
  -2   3  22        0.62       -4.13      5.08 o 
  -1   3  22       23.30       14.91      6.33 o 
   0   3  22       15.60        9.59      5.47 o 
   1   3  22        0.36        3.32      4.62 o 
   2   3  22       25.25       25.34      7.18 o 
   3   3  22        7.94       -5.77      6.28 o 
   4   3  22        4.93       -7.56      7.56 o 
   5   3  22        4.78        8.88      8.92 o 
  -6   4  22      165.82      168.16     13.96 o 
  -5   4  22       47.05       35.44      8.04 o 
  -4   4  22       94.97       93.53      8.75 o 
  -3   4  22       83.13       74.34      8.68 o 
  -2   4  22        5.21        8.86      5.58 o 
  -1   4  22      178.33      165.33     11.57 o 
   0   4  22      381.90      366.84     13.79 o 
   1   4  22       51.92       67.30      9.29 o 
   2   4  22        1.94       -4.93      6.05 o 
   3   4  22       98.59       88.52      9.99 o 
   4   4  22      210.01      218.24     13.69 o 
   5   4  22       72.78       56.79     13.83 o 
  -5   5  22       15.35       18.98      8.32 o 
  -4   5  22       26.99       22.18      7.65 o 
  -3   5  22       80.88       87.40      9.52 o 
  -2   5  22        2.40       -2.73      6.37 o 
  -1   5  22      169.93      152.46     10.18 o 
   0   5  22       19.99       14.67      6.97 o 
   1   5  22       72.66       76.88      9.67 o 
   2   5  22        0.01       -4.72      6.76 o 
   3   5  22        2.43       -3.76      8.97 o 
   4   5  22       25.52       23.39     10.30 o 
  -4   6  22       19.76       27.67     15.61 o 
  -3   6  22      376.01      367.07     18.89 o 
  -2   6  22      202.26      229.31     14.43 o 
  -1   6  22       23.43       24.93      7.74 o 
   0   6  22        1.37       20.18      8.68 o 
   1   6  22       63.59       57.81      8.79 o 
   2   6  22      325.12      339.72     18.71 o 
   3   6  22       58.97       34.97     10.09 o 
  -1   7  22       65.43       96.28     16.22 o 
   0   7  22       61.24       55.89     12.23 o 
   1   7  22       43.41       48.69     11.76 o 
  -6   1  23      178.58      205.96     13.53 o 
  -5   1  23       31.71       13.28      6.95 o 
  -4   1  23       97.21      111.35      9.57 o 
  -3   1  23       37.69       34.40      5.37 o 
  -2   1  23      342.22      341.02     11.26 o 
  -1   1  23      461.94      470.89     15.38 o 
   0   1  23      262.31      272.75     12.79 o 
   1   1  23      107.30       98.23      9.31 o 
   2   1  23      169.37      163.88      9.85 o 
   3   1  23      186.58      207.79     12.12 o 
   4   1  23      195.77      176.28     13.70 o 
   5   1  23       79.41       62.11     12.66 o 
  -6   2  23        2.83       -6.48      6.48 o 
  -5   2  23      142.42      168.72     13.02 o 
  -4   2  23       85.78      119.44     10.13 o 
  -3   2  23       52.88       54.04      6.73 o 
  -2   2  23       16.82       17.76      5.72 o 
  -1   2  23       70.21       69.16      9.21 o 
   0   2  23       47.24       54.23      7.44 o 
   1   2  23       10.72        9.49      5.72 o 
   2   2  23      174.48      183.68     13.80 o 
   3   2  23      349.55      330.05     17.56 o 
   4   2  23       14.87       12.29     11.97 o 
   5   2  23       41.15       44.15     10.24 o 
  -6   3  23      148.41      165.01     14.16 o 
  -5   3  23       35.49       25.56      8.95 o 
  -4   3  23      403.90      398.42     15.20 o 
  -3   3  23      217.78      224.12     12.21 o 
  -2   3  23        6.20        9.06      5.71 o 
  -1   3  23       46.08       35.03      8.40 o 
   0   3  23      249.81      273.94     13.80 o 
   1   3  23      820.87      878.23     18.22 o 
   2   3  23       81.81       73.09     13.87 o 
   3   3  23       61.55       74.26      9.01 o 
   4   3  23        0.63        0.97      8.31 o 
   5   3  23      149.35      157.32     14.17 o 
  -5   4  23      127.46      137.21     11.78 o 
  -4   4  23      123.67      161.73     11.41 o 
  -3   4  23       23.04       35.99      7.49 o 
  -2   4  23      139.10      159.03     11.32 o 
  -1   4  23        1.82       -5.72      7.00 o 
   0   4  23      182.84      187.02     12.15 o 
   1   4  23       30.16       24.00      7.35 o 
   2   4  23      175.36      191.10     11.53 o 
   3   4  23       30.12       51.11      8.77 o 
   4   4  23       16.00       23.18      8.40 o 
  -4   5  23        6.72        1.78      7.07 o 
  -3   5  23       67.39       62.58     14.60 o 
  -2   5  23      152.92      150.64     12.32 o 
  -1   5  23      129.20      139.13     11.41 o 
   0   5  23       14.18        3.66      7.71 o 
   1   5  23       63.96       68.20     10.29 o 
   2   5  23        2.30        9.42      7.95 o 
   3   5  23      291.12      300.64     17.83 o 
  -3   6  23        0.08       -0.95     11.85 o 
  -2   6  23        2.50       -5.94      9.73 o 
  -1   6  23        0.38       -7.81      7.81 o 
   0   6  23       11.62       21.61      9.18 o 
   1   6  23       67.99       51.72     10.56 o 
   2   6  23       58.17       52.10     10.45 o 
  -6   0  24       20.07       32.32     11.78 o 
  -5   0  24       11.31       -3.96      9.33 o 
  -4   0  24      469.15      438.03     21.36 o 
  -3   0  24       68.45       71.72     10.85 o 
  -2   0  24       18.22       23.01      8.91 o 
  -1   0  24      321.96      346.99     20.81 o 
   0   0  24      409.34      421.33     21.53 o 
   1   0  24      432.72      411.25     40.63 o 
   2   0  24      153.68      148.83     14.91 o 
   3   0  24       12.31        1.45      9.21 o 
   4   0  24      353.68      339.41     29.24 o 
   5   0  24      354.35      344.55     31.05 o 
  -6   1  24       16.00       17.69      8.05 o 
  -5   1  24       35.30       40.42      8.47 o 
  -4   1  24       39.58       48.77      7.97 o 
  -3   1  24      231.05      244.77     11.17 o 
  -2   1  24        2.96       -2.82      4.87 o 
  -1   1  24      113.23      115.66     10.90 o 
   0   1  24       15.62        4.67      5.97 o 
   1   1  24        6.46       -2.95      6.06 o 
   2   1  24        8.71        5.67      6.12 o 
   3   1  24        3.06       -5.96      5.96 o 
   4   1  24       48.41       62.79     11.94 o 
   5   1  24       12.07       -9.25      9.25 o 
  -5   2  24      193.13      210.48     13.06 o 
  -4   2  24        1.59       12.30      6.45 o 
  -3   2  24       98.91       98.79      7.51 o 
  -2   2  24      369.05      378.73     13.73 o 
  -1   2  24      145.63      144.16     11.55 o 
   0   2  24      115.63      114.31     10.89 o 
   1   2  24      222.90      225.61     11.42 o 
   2   2  24      167.00      179.39     11.02 o 
   3   2  24       38.45       52.07      8.61 o 
   4   2  24       43.96       39.11     10.13 o 
  -5   3  24        8.36       12.04      8.39 o 
  -4   3  24       22.19       21.40      6.74 o 
  -3   3  24       54.84       55.02      7.69 o 
  -2   3  24      114.32      117.89     12.51 o 
  -1   3  24      101.06      127.14     11.55 o 
   0   3  24       27.81       30.99      7.62 o 
   1   3  24        1.00        6.85      6.03 o 
   2   3  24        5.82       -6.99      8.18 o 
   3   3  24        1.58       -8.09      8.09 o 
   4   3  24       24.96        3.31      9.25 o 
  -4   4  24       16.35       18.34      7.69 o 
  -3   4  24       27.55       24.67      7.82 o 
  -2   4  24      181.57      174.68     13.63 o 
  -1   4  24      196.13      185.26     13.62 o 
   0   4  24      178.13      175.11     12.16 o 
   1   4  24       16.72       24.08      7.75 o 
   2   4  24      125.72      136.22     11.59 o 
   3   4  24       36.58       38.70      8.82 o 
  -3   5  24       43.11       42.72      9.59 o 
  -2   5  24        0.22        8.93      8.71 o 
  -1   5  24        8.36       11.09      7.70 o 
   0   5  24        1.00        5.87      8.39 o 
   1   5  24       23.10       41.20     10.11 o 
   2   5  24       78.46       73.01     10.32 o 
   0   6  24      110.40      147.54     13.86 o 
  -5   1  25       14.83       19.80      7.79 o 
  -4   1  25        3.06       -1.25      7.60 o 
  -3   1  25      389.04      421.71     15.73 o 
  -2   1  25      101.35       86.35     12.32 o 
  -1   1  25       29.26       18.77      7.78 o 
   0   1  25      173.68      161.50     10.90 o 
   1   1  25      144.22      158.67     11.09 o 
   2   1  25      269.30      270.72     12.73 o 
   3   1  25      174.51      152.40     12.98 o 
   4   1  25       24.69       28.18     16.16 o 
  -5   2  25       31.80       36.50      8.50 o 
  -4   2  25       63.09       72.93      8.50 o 
  -3   2  25       23.36       35.55     10.43 o 
  -2   2  25       61.79       95.11     10.90 o 
  -1   2  25      110.33      118.56     12.20 o 
   0   2  25        0.56        5.55      7.14 o 
   1   2  25      244.61      241.08     15.66 o 
   2   2  25        0.02       -7.69      8.26 o 
   3   2  25       97.85      100.69     10.35 o 
   4   2  25       50.66       40.51     10.54 o 
  -4   3  25      137.49      128.64     12.30 o 
  -3   3  25        2.63        5.59      7.26 o 
  -2   3  25        3.62       -2.26      7.82 o 
  -1   3  25      247.13      226.40     15.79 o 
   0   3  25      276.09      275.12     15.99 o 
   1   3  25      223.44      232.05     15.23 o 
   2   3  25       21.20       19.29      7.62 o 
   3   3  25        0.87        6.59      7.43 o 
  -3   4  25        0.18       -6.97      6.97 o 
  -2   4  25      105.46      113.05     12.08 o 
  -1   4  25        2.24       -0.75      8.10 o 
   0   4  25       88.50       84.05     11.54 o 
   1   4  25       31.51       28.31      9.76 o 
   2   4  25        4.74        6.25      7.78 o 
  -2   5  25      108.68      128.50     16.72 o 
  -1   5  25       69.91       65.98     12.24 o 
   0   5  25       18.11       10.27     11.73 o 
   1   5  25      182.48      187.96     15.05 o 
  -4   0  26       20.35        5.32      8.89 o 
  -3   0  26       38.23       35.36     17.27 o 
  -2   0  26      276.65      315.19     28.36 o 
  -1   0  26      512.55      430.52     71.85 o 
   0   0  26       64.43       62.27     12.04 o 
   1   0  26       27.58       24.09     12.24 o 
   2   0  26      102.80      119.31     14.95 o 
   3   0  26      129.26      174.04     23.41 o 
  -4   1  26        3.73        3.75      6.43 o 
  -3   1  26       22.80       15.91      9.99 o 
  -2   1  26      123.70      161.04     15.19 o 
  -1   1  26       37.36       43.05      9.23 o 
   0   1  26       64.65       73.37     10.33 o 
   1   1  26       10.54       14.18      6.81 o 
   2   1  26       70.80       77.17      9.53 o 
   3   1  26        9.59        2.49      9.05 o 
  -4   2  26      115.05      114.38     10.92 o 
  -3   2  26      171.46      194.88     16.96 o 
  -2   2  26       25.33       16.71      8.41 o 
  -1   2  26        2.86        1.48      7.76 o 
   0   2  26      120.19      129.33     13.60 o 
   1   2  26      312.50      344.85     17.75 o 
   2   2  26      163.17      174.36     16.23 o 
   3   2  26       24.36       10.12      7.97 o 
  -3   3  26        0.18       12.27      9.04 o 
  -2   3  26        1.87       13.12      8.43 o 
  -1   3  26        0.59       -5.86      8.20 o 
   0   3  26        0.31       -7.45      7.45 o 
   1   3  26       21.02       17.75      9.51 o 
   2   3  26        5.63       10.14      7.91 o 
  -2   4  26       79.28      102.66     12.15 o 
  -1   4  26      123.13      124.59     12.79 o 
   0   4  26      120.14      149.75     15.70 o 
   1   4  26      110.35      123.81     14.97 o 
  -3   1  27       79.10      124.76     14.72 o 
  -2   1  27       60.39       50.87     12.12 o 
  -1   1  27        8.16        1.46      9.73 o 
   0   1  27       73.21       75.47     14.17 o 
   1   1  27      216.92      191.78     19.82 o 
   2   1  27      130.45      123.05     12.43 o 
  -3   2  27       32.08       19.24     10.82 o 
  -2   2  27        0.05       -8.78      8.78 o 
  -1   2  27       94.79       99.43     11.70 o 
   0   2  27        0.12        5.66      8.35 o 
   1   2  27        3.06       -0.39      9.20 o 
  -1   3  27       68.23       82.96     11.39 o 
   0   3  27       16.91        5.98      8.42 o 
  -1   0  28       12.40       20.92     18.94 o 
   0   0  28       41.13       44.95     17.13 o 
  -1   1  28       29.64       27.38     11.08 o 
   0   1  28       25.75       30.83      9.81 o 
                                                 
